# Supplementary material for: Development and internal-external validation of a risk prediction nomogram for secondary myocardial injury in traumatic brain injury
Source: Front Neurol. 2026 Mar 12;17:1770629. doi: 10.3389/fneur.2026.1770629 (PMC13017325; doi:10.3389/fneur.2026.1770629)
Supplement: Supplementary file 1 [file Table_1.XLSX]

## Sheet: Sheet1
hadm_id	gender	diabetes	renal_disease	chronic_pulmonary_disease	congestive_heart_failure	hemoglobin	wbc	platelet	rbc	gcs	sofa	dbp	sbp	heart_rate	resp_rate	temperature	height	weight	BMI	anchor_age	lymphocytes_min	bicarbonate_max	creatinine_max	aniongap_max	bun_max	calcium	glucose_max	potassium_max	sodium_max	pt_max	ptt_max	myocardial Injury	分组
29988601	M	0	1	0	1	6.7	25	135	2.42	9-12	15	51.1667	115.792	74.0357	23.4	37.8414	170	90.7	31.3841	82	0	34	3.5	20	123	8.7	139	5	149	17.3	38.5	1	train
21736423	M	0	0	0	0	13.3	12.6	179	4.47	13-15	4	78.6429	136.143	72.9655	16.6552	36.5886	178	86.7	27.364	71	1.15	26	1	16	20	8.9	98	4.5	141	14.2	27.3	1	train
22045511	F	1	1	1	1	6.8	6.7	265	2.34	3-8	1	73.5	157.895	91.2414	21.5517	37.69	157	70.7	28.6827	47	0.09	27	4	30	87	9.8	738	5.5	145	11.4	53.4	1	train
24749318	M	0	0	1	0	10.7	20.5	215	3.71	13-15	1	95.8667	135.067	99.5417	15.8571	36.7967	180	79.4	27.9273	31	1.01	28	0.7	12	8	8.9	105	3.6	141	12.6	26.2	0	train
29391868	F	0	0	1	0	10.4	7.5	188	3.52	13-15	2	53.36	112.2	81.3846	18.4615	36.9717	160	74	24.2764	91	0.741	30	1.1	13	28	9.5	126	5.6	140	13	31.8	1	train
24422389	F	0	0	1	1	9.1	22.3	101	3.07	9-12	5	72.9615	138.462	89.8846	18.6923	37.0714	180	57.3	25.1235	85	1.76	30	1	16	18	9.4	110	5	143	14.7	26	1	train
29306789	M	0	0	0	0	12.5	21.4	133	4.19	9-12	4	81.3514	130.811	86.5789	18.2051	37.417	175	74.6	24.3592	23	0.9828	26	1.1	17	9	9.8	131	4.2	145	13.9	25.5	0	train
22340248	M	0	0	0	0	12.9	19.1	176	4	13-15	4	71.1739	124.13	94.4783	19.625	37.1671	173	94	31.4077	55	3.8	22	1	15	14	7.8	85	4.5	140	11.6	27.8	0	train
29190188	F	1	1	0	1	10.1	15	170	2.17	13-15	4	59.0588	128.062	84.8235	19.6	36.53	157	66.9	19.8438	91	1.0664	25	2.7	23	129	9.2	221	4.8	144	12.7	27.5	1	train
23267541	M	0	0	0	0	11.4	8	152	3.67	13-15	2	64.6429	117.071	66	19.9286	36.7783	178	67.7	23.5223	86	0.95	28	1	17	22	9.3	129	4.5	129	12.7	25.9	1	train
22129264	F	0	0	0	1	7.5	21.5	124	2.96	13-15	1	68.2959	139.041	92.2653	16.5	36.934	152	53.2	23.0263	91	1.2402	24	0.8	16	23	9.7	258	4.5	143	15.3	34.6	1	train
24491711	M	0	0	0	0	12.1	11.6	172	3.57	13-15	1	64.25	127.35	82.3043	17.7391	37.4633	140	80	38.4243	76	1.51	30	1.1	17	10	8.6	133	3.1	140	13.6	25.1	0	train
26761967	M	0	0	0	0	11.5	12.2	245	3.32	13-15	1	82.5185	131.481	107.538	20.08	36.8914	178	70	19.487	58	0.16	25	0.8	14	10	8.5	111	4.6	134	14	26.8	0	train
28567609	M	0	0	1	1	8.2	6.9	57	2.84	13-15	7	62.3333	107.542	75.625	14.9423	36.7775	175	93.1	30.4	62	0.6	42	0.7	12	12	9.1	79	4.1	142	17.5	33.3	1	train
25484210	M	0	0	0	0	7.2	28.8	102	2.31	13-15	6	71.6296	113.259	119.815	26.7586	39.42	178	85.8	27.0799	29	1.8612	20	1.2	16	24	7.6	135	5.6	150	17.6	36.3	1	train
22181265	M	1	1	0	0	8.8	10.7	197	2.66	9-12	2	67.3793	129.365	88.0588	18.3571	37.322	183	71.5	24.2215	78	1.52	23	1.3	18	17	9.7	237	4.4	142	12.3	28.8	0	train
26100263	M	1	1	0	0	9.7	6.9	195	3.01	9-12	4	67.3793	129.365	88.0588	18.3571	37.322	173	71.5	26.3465	78	1.0496	23	1.3	18	17	9.7	237	4.4	142	12.3	28.8	0	train
25628815	M	0	0	0	0	7	19.7	88	2.34	13-15	4	70.7895	115.421	106.684	16.3684	37.57	178	78.95	24.9179	39	1.547	26	0.8	12	12	8.6	136	4.5	146	17.6	58.9	0	train
22903979	M	1	1	1	0	6.1	11.3	191	2.15	3-8	8	69.6111	157.361	99.65	23.8421	37.8378	168	78	32.2494	70	0.5148	18	6.7	20	121	9.7	238	4.7	152	13.5	32.7	1	train
20410536	F	0	0	1	0	12.2	12	216	4.31	13-15	4	48.75	121.5	61	15.2	37	165	34	27.1731	83	0.852	24	0.5	19	16	8.9	111	4.2	135	11.2	30.4	0	train
21117634	M	1	1	0	1	9.9	12.8	144	3.25	13-15	3	76.1053	163.842	79.4894	22.6667	36.8983	147	80.2	26.5118	85	0.55	27	1.6	19	47	8.7	190	3.8	145	14	26.6	1	train
20441734	F	0	0	1	1	8.2	20.9	321	2.79	13-15	2	52.875	120.208	86.5106	19.32	37.555	155	64.6	26.8887	51	0.65	33	1.3	20	33	10.2	110	4.5	140	13.3	44.7	1	train
26977907	F	0	0	1	0	11.4	13.6	158	3.74	13-15	1	61	95.8	81.8	20.4	36.754	191	59.6	25.2342	76	0.44	21	1	15	16	7.9	142	5.2	139	14.8	32.9	0	train
22233024	M	0	0	0	0	15.5	23.2	155	5	13-15	6	67.1818	110.044	101.6	16.5571	35.824	168	69	24.4473	72	1.91	17	1.6	20	28	8.1	188	4.6	149	22.2	32.9	1	train
21284404	F	0	0	0	0	7.6	16.2	109	2.34	13-15	4	63.5741	123.778	91.6	18.037	37.5329	183	60	30.8397	89	0.7268	22	0.6	15	20	7	135	4.7	142	17.3	29.8	0	train
28956958	F	0	0	0	0	12.3	7.8	142	3.76	9-12	5	64.36	113.68	77.6923	17.1111	37.0671	160	75.25	23.8884	63	0.8528	24	0.7	13	21	8.5	115	3.5	140	10.9	26.1	0	train
25277805	M	0	0	0	0	11.1	10	207	4.45	13-15	3	72.1765	122.529	78.7333	19.1389	37.14	180	92.6	28.5802	55	1.12	24	0.6	13	9	7.8	82	3.9	140	11.6	26	0	train
25655870	M	0	0	0	1	10.3	10.3	143	3.31	13-15	1	69.36	133.56	69.3462	17.6852	37.0486	178	97	32.7452	58	1.93	27	0.8	16	11	8.6	71	5	143	17.6	33.7	0	train
23571321	M	1	0	1	0	6.9	38.4	115	2.44	9-12	8	61.3571	105.5	103.379	32.8621	37.1233	180	100.2	30.9259	63	1.36	26	1.1	21	23	9	373	4.9	146	24.4	150	0	train
29961239	M	1	0	1	0	3.3	115.7	65	1.34	9-12	4	61.3571	105.5	103.379	32.8621	37.1233	180	100.2	30.9259	63	1.36	26	1.1	21	23	9	373	4.9	146	24.4	150	0	train
25218797	M	1	1	0	0	7.9	14.8	198	2.69	9-12	16	67.25	132.4	112.56	28.6071	37.3914	178	76.3	35.5017	86	0.32	25	1.8	19	49	10	222	6.7	146	14.3	35.9	1	train
29060822	F	0	0	0	0	7.4	17.9	155	2.38	13-15	4	50.75	123.804	89.5769	20.3333	38.4989	163	101.3	38.1271	78	0.9768	25	1	12	15	8	171	3.6	141	14.6	29.4	0	train
29538861	M	0	0	0	0	14.5	7.8	95	4.36	13-15	2	69.7273	106.091	88.3182	15.0435	36.8486	178	75.4	23.7975	57	0.9024	26	0.6	14	5	7.8	98	3.8	140	12.3	30	0	train
24453408	F	0	1	0	0	6	16.8	201	1.89	9-12	8	74	125.8	97.1364	18.3409	37.295	157	47.8	19.3923	56	0.55	30	7	22	34	9.8	146	5.8	143	12	25.7	1	train
28659550	M	0	1	0	1	8.3	20.5	102	3.06	13-15	6	58.3793	114.931	88.6774	18.3281	37.53	185	72	28.1055	74	0.8448	28	3.5	14	29	8.2	171	4.3	139	25.1	39.9	1	train
22453069	M	0	0	0	0	13.4	15.4	108	4.78	3-8	4	76.64	147.16	106.739	19.7609	37.5643	157	73.0667	34.6092	29	1.206	25	0.9	16	9	8.9	115	3.9	142	13.9	29.1	0	train
23740277	F	0	0	0	1	11	7.4	123	3.53	3-8	3	69.12	135.44	76.52	16.4	36.9514	178	63.7	38.767	77	0.91	24	3.3	27	142	9.7	143	4.4	142	17.8	74.8	0	train
26028701	M	1	1	0	0	7.2	16.1	138	3.04	13-15	4	65.125	161.875	82.52	18.88	37.3588	183	73.3333	21.8977	65	1.31	24	3.7	46	78	8.6	1182	6.5	144	11	30.3	1	train
22543474	F	0	1	0	1	8.2	9.7	165	2.56	13-15	5	53.6923	126.077	71.5385	20	36.765	175	44	32.1771	91	0.7742	31	1.7	16	68	9	142	8.3	138	13.1	25.6	1	train
27501428	M	0	0	1	0	11.2	6	248	3.18	13-15	7	87.5556	139.077	111.462	20.6923	37.305	178	74.8	23.6081	60	0.618	29	0.7	17	6	9	91	3.9	139	10.5	28.3	0	train
29611858	F	0	0	1	0	9.5	6	154	3.38	13-15	3	64.9	104.022	68.9583	17.75	36.7386	163	94.7	35.643	61	1.01	25	0.8	13	11	8.5	143	5.2	145	12.5	32	0	train
21698987	F	1	0	0	0	10.1	11.1	221	3.73	13-15	2	71.9545	124.136	94.12	15.2115	37.49	147	78.5	36.3275	83	2.87	25	0.7	16	21	8.6	107	5.2	144	11.6	27	0	train
21332240	M	0	0	0	0	10.6	11.4	210	3.34	13-15	2	55.8333	137.111	68.9259	15.1852	37.1483	173	102.8	34.348	74	1.1648	22	0.8	19	12	8.5	115	4.5	137	13.2	29.1	0	train
20748060	F	0	0	0	1	10.7	8.4	258	3.26	9-12	3	54.3333	141.467	84.5294	18.4118	37.085	157	72.1	26.449	91	1.6536	23	1	15	16	8.9	115	4.6	135	10	25.5	0	train
25186945	F	0	1	0	1	13.3	7.3	260	4.78	13-15	4	59.3913	126	81.6667	18.0152	37.1117	165	64.8	23.8017	72	0.666	30	1.3	18	26	8.9	116	4.1	144	11.6	34.1	0	train
25481736	M	0	0	1	1	15.3	6.7	227	5.09	13-15	2	76.1364	145.591	102.609	31.6034	37.29	163	100	25.565	46	1.8832	27	1.3	17	10	8	159	4.7	140	14	27.5	0	train
22553654	F	0	0	0	1	8.7	14.9	149	2.59	13-15	5	68.6	103.885	70	25.9615	36.6043	145	68	32.3424	86	0.8	19	1	16	21	8.9	144	6.1	146	15.3	36.5	0	train
28436943	M	1	1	0	1	10.2	10.2	188	3.55	9-12	2	73.9615	136.621	109.226	18.129	37.0383	178	105.2	20.4082	67	1.52	30	1.3	21	28	8.9	249	4.7	145	13.2	31.7	1	train
26571031	F	1	1	0	1	7.2	14.8	243	2.37	9-12	6	64	122.944	68.3704	20.7037	37.0378	145	50	23.7812	91	0.444	23	0.7	20	24	8.6	211	4.2	136	14.3	48.5	1	train
20311542	F	0	0	0	0	10.7	17.8	257	3.91	3-8	3	78.9167	122.333	93.0741	19.5185	38.1077	175	77.8	24.6716	64	1.01	20	0.9	17	15	8.1	113	4.5	132	13.7	30.8	1	train
25384693	M	1	1	0	0	8.2	10.3	264	3.08	13-15	4	83.1852	146.815	90.0294	17.0588	37.04	160	71.2	27.8125	70	1.65	24	1.8	15	28	8.4	68	5	147	12.6	25.2	1	train
26518698	F	0	1	0	0	8.7	6.1	139	2.99	13-15	6	68.4091	142	67.1304	18.2174	36.5633	152	70	35.643	79	1.6241	23	3.9	16	51	13	174	3.8	141	27.2	150	1	train
28033389	F	0	0	0	0	12.5	12.1	51	4.18	13-15	10	66.76	105.4	99.1852	20.1538	36.4333	156	73	29.9967	69	2.87	14	1.2	19	23	9.7	803	4.2	139	11.7	35.2	1	train
22769274	M	0	1	0	1	7.2	12.4	29	3.37	13-15	3	72.7143	108.143	90.5333	19.6	37.18	180	107.8	27.364	61	1.27	26	1.1	14	15	8.3	104	3.9	135	28.5	38	0	train
22899225	M	1	0	0	0	9.3	6.3	101	3.15	13-15	3	62.3077	135.615	82.8571	17.8103	36.645	173	59.8	26.3123	81	2.2876	27	1.1	16	33	8.6	193	5.5	141	11.8	31.1	1	train
28117256	F	0	0	0	0	7.8	12.8	273	3.66	13-15	2	67.16	108.36	95.2	16.48	37.4617	157	69.2	28.0742	54	0.93	23	0.6	24	9	9.2	149	3.9	126	11.2	26.9	0	train
26373475	M	0	0	0	0	13.5	23.9	182	4.34	9-12	4	57.3333	117.75	65.8	21.2	37.6414	168	79.4	29.7627	81	1.0148	25	0.8	16	18	9.1	136	4	138	12.6	31.1	0	train
27314767	F	0	0	0	0	10.4	33.2	415	4.67	13-15	2	60.2759	126.724	79.5185	18.3214	36.8343	157	59	23.9361	91	0.364	18	0.7	14	11	8.2	150	4.5	141	13.5	29.8	0	train
20405682	M	0	0	1	1	10.3	26	30	2.93	13-15	10	53.2593	116.519	59.6923	18.64	36.9937	191	125.3	34.3466	59	0.31	26	0.7	16	12	7.7	138	3.6	145	20.1	33.5	0	train
25154724	M	0	1	1	0	8.9	5.1	162	3.61	13-15	4	91.5	133.3	89.0435	19.7391	36.7767	173	77.7	51.4533	73	0.9372	24	2.2	16	22	9.4	130	4.7	141	12.5	150	0	train
29415556	F	0	1	1	1	5.9	9.3	161	2.36	13-15	5	82.32	120.4	101.077	16.92	36.7217	180	66.4	30.1046	53	0.7029	23	7	23	47	8.5	73	5.9	128	13.5	30.5	1	train
20971465	M	0	0	0	0	9.3	24	366	3.07	3-8	5	79	149.31	96.1724	17.6207	37.9433	188	64.2	18.1643	65	1.76	28	0.7	16	15	9.2	119	3.9	138	12.9	32.3	0	train
20959548	M	1	0	0	1	6.1	26.2	96	2.08	9-12	2	79.9583	134.583	121.038	28	37.0075	185	110	32.1402	80	0.53	38	1.6	22	102	9	329	6	154	27.8	150	1	train
20479107	M	0	0	0	0	12.6	8.8	172	3.8	3-8	1	73.56	136.074	104.769	20.5	37.2929	157	103.8	20.5485	71	0.748	28	0.8	19	13	9	148	4.2	131	13.6	30.4	0	train
23055252	M	0	0	0	1	9.8	8.3	108	2.82	13-15	4	60.24	105.84	91.4167	18.2963	37.42	178	89.8	28.3424	83	0.5555	23	0.9	14	26	8.2	122	4.7	137	19.8	126.6	0	train
21376461	M	0	0	0	1	11.5	21.8	102	3.64	9-12	5	52.8	148	67.5676	18.2432	37.73	178	87.95	22.2816	68	1.274	26	1.3	15	18	9	133	4	142	14.8	27.9	0	train
28469780	M	0	0	0	0	14.2	10.1	298	4.42	13-15	0	75.8667	109.733	87	19.75	37.085	165	67.4	31.3469	46	1.209	26	1	14	16	9.1	133	4.2	140	11.7	35.7	0	train
23229445	F	1	0	0	0	12.9	11.1	206	4.35	13-15	5	74.25	119.417	96.5714	16.2857	36.554	168	81	28.699	64	1.8	24	0.9	19	17	8.7	186	5	143	11.9	28.4	0	train
21593040	M	0	0	0	0	11	10.7	241	3.35	13-15	3	50.9048	128.095	58.3704	17.2593	36.0629	191	78	28.5665	91	0.693	31	1.3	15	30	8.8	161	4.2	139	12.9	26	1	train
24826728	F	0	0	0	0	9.8	8.9	191	3.22	13-15	1	52.4444	115.722	71.45	16	37.834	163	67.5	25.4055	82	1.0353	26	1	16	24	8.3	147	4.6	138	13	27.8	1	train
27898350	F	1	1	0	0	8.5	7.4	260	3.28	13-15	2	62.4231	115.269	58.5714	13.6429	36.7543	178	60.7333	22.0911	77	1.28	26	0.7	15	13	9.7	114	7.9	141	12.6	27.5	0	train
25163580	F	0	0	1	1	10.1	22.4	391	3.41	13-15	1	50.9091	116.227	101.13	24.5217	37.6343	155	64	31.4077	80	1.8644	24	0.8	19	17	8.3	100	4	135	14.3	28.9	0	train
23924818	M	1	1	0	0	10.3	15.6	125	3	13-15	5	46.2653	103.061	90.5102	18.8409	36.6863	175	90.4	29.5184	86	2.46	19	2.6	23	42	7.9	317	5.2	138	12.6	27.9	0	train
24199122	M	0	0	0	0	8.4	11.9	155	2.78	13-15	3	71	131.464	113.444	17.2759	37.2575	183	99.6	20.0816	25	0.882	30	0.8	12	14	7.8	338	4.3	142	14.7	150	0	train
25231660	M	0	0	0	1	8.2	14.23	121	2.92	3-8	7	59.6471	99.5769	64.7647	27.4844	36.695	173	49.75	28.5802	89	0.423	22	2.9	31	69	9.8	251	5.8	139	28.2	35.7	1	train
27282308	M	0	0	0	0	12.6	13.1	99	3.56	9-12	7	78.4167	114.75	98.28	23.32	37.0171	188	73.5	32.0703	47	0.5952	25	0.6	13	8	9.8	95	3.9	136	12.9	150	0	train
20810574	M	1	1	0	1	6.5	24.9	197	2.04	3-8	8	81.48	161	122.414	23.2667	37.1233	178	113	35.6647	72	0.8448	38	1.2	26	30	9.4	268	4	150	15.9	108.9	0	train
27431129	M	1	0	0	1	6.8	13.3	265	2.48	3-8	7	68.4516	122.594	103.435	24.5833	36.8586	168	70	24.8016	86	0.43	25	1.7	27	95	9.2	509	5.5	143	39.6	62.7	1	train
23369693	F	1	1	0	1	9.7	6.9	120	3.5	13-15	6	76.381	136.762	92.4348	22.3913	38.1	152	59.4	24.7252	76	0.693	25	0.7	20	17	9.6	178	3.7	139	13.6	28.2	0	train
22671014	F	0	0	0	0	6.9	20.9	161	2.01	13-15	2	92.1154	124.842	82	18.6667	38.03	160	69	26.9531	67	1.577	22	1.5	18	19	8.3	150	4.3	144	14.1	23	0	train
20248189	M	0	0	0	0	7.7	12.6	126	2.5	13-15	2	65.4737	112	85.48	17.52	37.2583	168	68.3	21.1345	72	2.62	27	0.9	16	21	8.6	154	4.5	138	12.9	29.2	0	train
25809235	F	1	1	0	1	7.1	12.6	265	2.87	3-8	1	65.4783	122.826	93.24	18.88	36.5943	147	47.6	22.0279	91	0.55	21	0.8	15	10	8.5	203	4.6	142	13.4	24.9	1	train
20460006	F	1	0	0	1	12.1	15.5	193	4.24	13-15	3	63	106	117.833	19.5	36.9522	170	66.7	23.0796	76	0.63	23	1.3	18	28	8.3	145	4.1	141	14.8	28.2	0	train
26459365	M	0	0	0	0	12.8	17.6	201	4.35	9-12	4	69.3448	133.103	104.5	20.3333	37.8738	175	95.2	26.4487	63	0.99	27	1.1	16	18	8.4	223	4	139	14.6	26.5	0	train
29401358	M	0	1	0	0	8.9	43.4	189	2.95	13-15	11	68.5536	99.8929	89.875	26.66	37.0229	178	86.3	27.2377	64	1.34	21	2.8	21	59	8.8	1456	5.7	153	15.7	32.7	1	train
27109430	M	0	0	0	0	7.4	15.8	178	2.44	9-12	4	58.44	102.96	99.4	25.56	37.555	168	62.9	23.1718	65	0.7992	23	0.7	13	16	8.2	133	4.5	144	12.9	26.4	0	train
25473728	M	0	0	0	0	10	15	190	3.35	9-12	5	79.88	134.56	64.12	15.2115	37.6525	178	83.8	26.4487	52	1.6428	20	1.3	12	15	8.4	120	3.9	146	12.2	32.2	0	train
23378652	M	1	0	0	0	9.8	17.3	134	3.35	13-15	3	77.9143	131.971	98.4412	20.7429	37.4057	178	81	25.565	46	0.54	22	1	22	15	7.7	263	4.6	145	13.4	27.9	0	train
25417351	F	1	0	0	0	8	7.6	29	2.54	13-15	5	47.52	98.6	98.9615	21.4231	36.8387	163	64.4	24.2388	76	0.3952	25	0.7	16	24	9.4	98	4.2	138	10.9	22.3	0	train
29349083	M	0	0	0	0	5.9	10.2	60	2.95	13-15	11	59.0926	102.963	87.6538	14.9444	36.3176	170	40.25	33.6327	80	0.43	19	1	20	23	8	130	3.9	149	16.5	36.8	1	train
26784490	M	0	0	0	0	9.7	13.4	152	3.17	13-15	5	71.3125	138.844	77.4103	22.141	36.8767	183	96.1	28.696	77	0.41	23	1.3	14	18	8.3	159	4.3	143	12.7	22.8	0	train
24567225	M	0	0	1	0	10.6	17.9	125	3.33	3-8	4	75.72	143.24	107.75	25.5	38.3889	178	90	28.7743	73	1.34	25	1.5	20	25	9	575	4.7	148	13.8	26.4	0	train
28961191	M	0	1	1	1	8.3	26.5	176	2.56	3-8	16	63.8421	104.974	104.951	26.561	37.088	173	57.8	19.3124	91	0.556	17	2.2	21	26	8.5	82	4.7	140	14.7	29.5	1	train
27621035	M	0	0	0	0	7.3	14.7	79	2.22	13-15	5	65.6364	114	69.1852	15.4444	36.6667	152	86	34.403	71	1.044	26	1.5	38	24	9.4	161	4.7	145	14.1	38.6	1	train
22173891	F	0	0	0	0	10.2	7	164	2.99	13-15	2	53.7941	117.338	75.25	16.4062	35.9843	152	51	22.0741	85	0.94	23	0.7	11	17	9	119	4.2	146	12.9	28.1	0	train
24463840	M	0	0	0	0	10.2	15	126	3.05	9-12	2	83.875	150.167	84.2593	18.7407	37.695	183	85.3	25.4711	74	0	24	0.8	18	15	9.3	170	4.4	141	10.5	26.8	0	train
29731536	M	0	0	0	0	13.8	7.3	180	4.24	9-12	2	83.875	150.167	84.2593	18.7407	37.695	183	85.3	25.4711	74	0.6649	24	0.8	18	15	9.3	170	4.4	141	10.5	26.8	0	train
20656024	M	0	0	0	0	11.4	11.8	182	3.71	13-15	4	66.5	132.95	88	17.6667	36.3433	185	137	40.0292	76	2.1105	29	1.3	17	18	9.2	137	5	141	20.9	27.5	1	train
24438816	M	0	0	0	0	11.4	12.3	107	3.8	13-15	3	66.5	132.95	88	17.6667	36.3433	185	137	40.0292	76	2.1105	29	1.3	17	18	9.2	137	5	141	20.9	27.5	1	train
25059932	M	0	0	1	1	8.2	15.7	103	2.43	13-15	8	72.0938	104.062	127.815	19.3036	37.7638	191	98.2	26.9181	62	2.12	20	1.1	16	21	7.7	173	4.6	139	15.2	31.9	1	train
27516370	M	0	1	0	1	12.2	10.1	219	3.57	13-15	3	58.8571	102.619	84.5789	25.96	36.57	160	65.3	25.5078	91	0.8509	25	2.2	17	53	8.6	186	4.8	139	15.1	29.6	1	train
26727898	F	0	0	0	0	10.5	15.4	152	3.17	9-12	3	63.5	124.962	74.2222	15.5185	36.8717	157	48.9	19.8385	67	1.9422	24	0.6	18	15	8.1	124	3.8	139	12	35.7	1	train
21241537	M	0	0	0	0	6	23.9	96	2.03	13-15	6	49.75	126.667	77.52	20.48	36.7938	170	106.8	25.4432	51	2.43	22	1.5	16	27	8.1	150	6.6	133	22.6	33	0	train
24118811	M	0	0	0	1	6.5	5.6	156	2.08	13-15	2	49.9074	125.093	76.0769	19.9828	37.0469	163	72	29.4076	84	0.6708	31	0.7	10	15	8.6	103	3.8	139	17.1	29.9	1	train
28994707	M	0	0	0	0	13.4	3.3	173	4.9	13-15	1	57.5	122.967	80.6471	17.15	37.1662	180	88	27.1605	20	0.9028	28	0.9	20	11	8.9	151	4.4	143	13.6	28.8	0	train
29403466	M	0	0	0	1	9.3	17.7	112	2.74	13-15	3	58.7083	111.625	62.12	16.6	36.805	173	85.65	28.6177	86	0.6142	33	1	14	28	9.6	128	3.8	140	18.1	34.2	0	train
26243235	M	0	0	0	0	6.4	63	234	2.02	13-15	4	61.878	128.268	99.0952	22.5233	37.7727	178	58.8333	18.5688	23	1.92	20	0.7	17	16	8.3	138	4	142	15.9	35.2	0	train
26282119	M	0	0	1	0	10.5	18.3	217	3.44	9-12	3	78.68	135.12	97.0769	23.2778	37.2371	168	97	26.2779	62	3.66	24	0.8	14	20	9.1	130	3.8	136	12.8	28.1	0	train
23046729	F	1	1	0	1	6.3	27.4	62	2.11	13-15	13	42.9677	98	63.84	19.9444	32.9571	140	55.4909	28.3117	82	1.577	16	4.2	25	39	9.3	200	4.7	141	60.8	150	1	train
23250676	F	0	0	0	0	8.9	12.7	177	2.8	9-12	5	44.25	107.393	47.3548	17.6129	37.522	157	52.2	21.1773	83	0.73	26	0.8	19	22	9.6	141	4	138	13.4	26.1	1	train
22570808	F	0	0	0	0	8.9	9.6	277	2.91	3-8	4	59.28	127.2	87.8077	21.4355	37.01	150	51.7	22.9778	84	1.0108	27	1.1	16	37	10.3	195	4	143	13.3	26.8	1	train
22703230	M	1	0	0	0	8.6	13.5	243	3.04	13-15	4	82.9268	139.512	96.4324	18	37.2471	140	62	31.6327	75	1.19	25	1.2	15	20	9.6	283	5	142	12.1	26.8	0	train
27198294	M	0	1	1	1	10.9	17.1	244	3.58	13-15	6	71	130.13	93.7857	18.5238	36.4267	188	98.7	31.5741	72	0.684	32	3.5	12	42	9.1	249	5	141	13.9	31.8	0	train
25504876	M	0	0	0	0	9.9	8.4	158	3.44	13-15	2	82.32	118.6	104.038	18.5192	36.7217	163	66.1	26.2976	70	0.8	18	1.1	22	11	9.1	85	4.4	141	11.5	27.1	0	train
25262787	M	1	0	0	0	7.3	13.1	63	2.24	13-15	4	63.5926	123.037	74.2857	14.0517	37.6056	165	68.7	25.2342	63	1.1648	26	0.6	19	7	8.7	110	3.2	142	13.8	31.1	0	train
23146043	M	0	0	0	0	5.1	38.3	56	1.72	13-15	11	64.0747	100.776	122.808	22.5862	37.2995	183	120	35.8327	19	0.8509	22	2.3	27	26	12.5	237	7.2	149	22.9	100.7	1	train
23807173	M	1	0	0	0	8.3	25	179	2.86	13-15	9	58.3243	126.216	77.027	19.5	37.396	180	109.4	33.7654	62	0.63	28	2	16	23	8	231	6.3	130	14.5	31.3	1	train
28558307	M	1	1	0	1	6.2	1.7	53	1.98	13-15	6	66.9583	124.188	80.5517	20.375	36.5346	178	82	25.7716	78	0.2	25	5.1	20	83	8.7	283	4.8	145	14.4	32.2	1	train
28775968	F	0	0	1	1	10.7	10.8	218	4.38	13-15	1	80.5909	131.692	107.19	18.5	36.665	163	70.3	26.4594	80	0.71	21	1.1	21	25	8.2	128	7.5	141	14	30.4	0	train
22193811	M	1	1	0	1	8.6	19	162	2.76	3-8	2	77.3889	141.48	96.6	28.28	37.5613	173	73.9	23.8017	81	0.4	33	2.2	25	54	9.4	226	5.4	143	49.2	44.9	1	train
28270702	M	1	1	0	1	8.6	8.6	107	2.42	13-15	6	54.2333	93.4	56.6452	16.5484	36.2091	173	76.9	27.0552	75	1.2903	18	2.6	23	54	8.7	138	5.8	139	33.9	36.9	1	train
24707874	M	0	0	0	0	7.1	20.9	43	2.12	13-15	4	58.931	108.034	70.6667	18.0893	37.3807	188	91.7	25.945	59	0.594	25	1.3	17	20	7.9	184	4.5	144	12.3	27.9	0	train
23955434	F	0	0	0	0	12.1	14.4	197	4.07	13-15	4	52.6842	128.789	66.2174	21.54	38.1478	175	39	20.9959	70	0.992	21	0.7	18	17	9.2	166	4.4	144	10.3	28	1	train
23032157	M	0	0	0	0	6.5	11	37	2.14	9-12	9	65.6154	119.615	118.933	15.1333	37.2217	170	80.4	22.9483	41	0.605	21	0.7	14	8	7.7	140	3.4	140	18	33	0	train
22572245	M	0	0	0	0	9.5	8.9	130	3.47	13-15	3	58.125	121.333	59.88	15.2	35.7575	170	83.7	28.9619	81	1.0836	31	1	12	16	9.3	108	3.5	144	28.7	32.5	0	train
28313065	F	0	1	1	0	6.5	11.3	197	2.3	13-15	3	84.5	170.778	79.72	16.68	36.985	165	51.3	18.843	57	2.542	25	2.7	17	59	8.9	210	6.8	143	92.5	67.5	0	train
26515133	F	0	0	0	0	6.5	20.5	32	2.17	13-15	7	70.7264	131.255	129.458	27.0333	38.0867	157	68.3	27.709	76	0.4828	29	1	16	24	8.8	136	4.4	145	18.3	55.3	1	train
20342048	M	0	0	0	0	11.8	13.2	161	4.08	9-12	4	83.8947	144.105	106	21.95	37.4733	178	101.95	32.1771	53	0.75	28	0.9	26	12	9.2	219	5.2	143	18.8	29.1	0	train
21053833	F	0	0	0	0	8	7.8	212	2.88	9-12	2	91	159.231	94.907	20.1905	37.79	178	70	22.0932	76	1.71	26	1	21	18	9.6	134	4.9	146	13.7	26.8	0	train
27614485	F	0	0	0	0	10.5	9.1	193	3.73	9-12	4	91	159.231	94.907	20.1905	37.79	178	70	22.0932	76	1.71	26	1	21	18	9.6	134	4.9	146	13.7	26.8	0	train
27726176	F	0	0	0	1	11.3	8.8	133	3.66	13-15	2	72.6364	126.682	88.8846	17.1667	36.9429	175	60.3	43.1764	87	1.07	27	0.7	16	18	9.5	133	3.5	139	21.5	40.1	0	train
24870951	F	0	0	0	0	8.3	20.3	192	2.66	13-15	2	67.2727	120.288	67.7308	16.3462	36.1317	160	59	23.0469	70	1.386	29	0.8	19	27	10.6	186	3.6	131	12.6	25.3	0	train
29481494	M	0	0	0	0	7.4	17.4	155	2.34	13-15	2	63.2273	128.227	79.5	20.6522	36.5171	178	77.3	24.3972	24	1.08	25	1.3	16	20	7.9	157	4.6	140	15.1	25.7	0	train
27996809	M	0	0	0	0	9.7	17.2	320	3.11	9-12	0	60.96	143.28	101.347	20.551	37.5425	170	68.5	16.5068	66	0.41	30	0.9	23	14	9.4	191	4.2	145	12.9	33.4	0	train
24886027	M	0	0	0	0	14.6	9.7	251	4.83	9-12	6	85.05	165.15	102.16	20.25	37.0614	163	76	23.8477	76	0.7504	27	1.2	16	18	8.3	120	4.8	140	12.5	35.3	0	train
23612730	M	0	0	0	0	10.5	15.2	154	3.26	9-12	3	75.3043	136.391	99.5833	18	37.6667	165	98.9	25.1235	50	0.82	27	1.2	17	11	8.7	128	9.7	144	12.3	29.6	0	train
28094552	F	1	0	0	0	7.1	8.6	217	2.39	13-15	1	62.3333	104.042	95	25.6923	36.8871	163	141	53.0694	69	0.684	25	0.8	11	27	8.4	144	4.1	142	21.2	29.9	0	train
20671860	M	1	1	0	1	5.6	24.8	115	1.67	13-15	6	64.4	96.6	63.68	14.4	36.685	173	86.5	28.9017	77	1.1456	24	8.2	16	59	8.8	239	5.7	137	11.4	53.7	1	train
27702753	M	1	1	0	0	14.7	10.1	204	4.49	13-15	1	53.4286	165	33.6129	21.2258	36.6833	183	76.1	27.3955	83	2.8576	26	1.4	11	16	8.7	226	3.6	141	12.8	35.3	0	train
21718748	M	0	0	0	0	12.3	18.2	225	3.89	13-15	1	70.6538	123.692	92.2308	15.8148	36.4633	175	65.7333	21.4639	21	1.5125	29	1.1	14	12	9.8	178	4.8	148	12.9	27.9	1	train
24971710	F	0	0	0	0	11.4	14.8	239	3.43	13-15	2	60.6818	135.864	76.0833	17.4783	36.68	183	50.6	38.2653	91	0.8496	32	0.8	11	18	10.2	159	5.4	136	13.9	31.8	0	train
26198635	M	1	0	0	0	6.6	20.9	69	2.18	13-15	3	60.1852	99.7778	116.208	16.96	37.6388	178	103.75	32.7452	50	1.92	20	1.9	16	25	8.6	340	4.7	142	11.9	25.6	0	train
23479326	F	1	1	1	1	7.9	8.3	49	2.53	13-15	4	63.2927	130.951	92.8974	20.5408	37.7483	157	67.2	27.2628	71	0.5133	23	1.1	17	29	8.5	155	4.5	139	16.3	34.5	1	train
22062660	M	1	0	1	1	10.4	7.3	194	3.52	13-15	8	78.7222	133.667	66.95	20.7368	36.654	178	80.7	23.9352	78	0.543	26	1	10	16	9.5	231	4.9	133	11.4	25.9	0	train
22290004	F	0	0	0	0	11	7.9	230	3.53	13-15	2	44.2917	127.833	62.2308	14.8846	36.905	152	66	28.5665	87	0.924	31	0.6	15	18	11.1	139	3.5	140	11	28.3	0	train
24495339	M	0	0	0	1	12.3	7.1	137	3.76	13-15	6	48.76	114.2	62.3704	16.6207	36.161	157	79.4	27.0537	82	0.5395	29	0.9	15	33	9	128	4.6	159	28.7	41.5	0	train
27939593	M	0	0	0	0	11.8	19.9	166	3.84	3-8	4	89.1964	150.268	78.04	19.9808	37.834	191	78.7	23.9352	51	1.7	21	1	15	15	8.1	135	4	144	13.8	21.9	1	train
28899344	M	0	0	0	0	12.6	10.5	181	4.12	13-15	2	60.3529	128	74.7222	16.7778	36.98	183	96.3	25.6566	81	0.8268	29	1.1	14	22	8.7	104	4	137	13.4	29.6	1	train
29826467	F	0	1	1	1	8.7	14.8	141	3.02	13-15	3	70.2857	154.429	93.4667	23.5333	37.5	163	68.4	25.7443	84	0.68	32	1.2	16	32	9.2	137	4.7	147	15	30.2	0	train
25089483	F	1	0	0	1	7.3	8	138	2.77	3-8	3	55.6071	135.5	93.9667	17.8676	37.4757	160	71.95	28.1055	88	0.8448	25	0.5	14	10	8	155	5	143	13.9	30.1	0	train
28358211	M	1	0	0	0	9.4	8.5	103	3.13	13-15	3	74.4	146.32	89.087	15.4074	36.7243	165	58	21.3039	77	0.23	25	0.8	16	14	8.7	177	3.8	138	13.2	38.8	0	train
23611431	F	1	0	0	0	9.7	8.1	156	3.24	13-15	1	66.75	134.774	81.4688	22.08	36.96	163	85.65	32.2368	80	1.4352	26	1.5	19	40	9.4	222	5.7	140	11.7	32.3	0	train
22762399	M	0	0	1	0	10.8	7.6	229	4.2	9-12	6	73.75	152.25	78.7692	24.3846	38.031	183	90.6	27.0537	56	0.67	25	1.1	17	17	9.6	278	5.6	143	13	36.8	1	train
28327879	M	0	0	0	0	10.6	18.1	122	3.27	13-15	6	76.4868	111.934	102.741	16.5	36.7435	178	74	23.3556	25	1.7	23	0.9	17	11	8.4	155	5.2	146	14.8	35.8	0	train
28438156	M	0	0	0	0	7.8	17.7	408	2.46	13-15	2	61.0909	135.288	89.3684	20	37.5314	165	86	24.3418	70	0.446	23	3	18	94	8.7	399	4.8	155	15.6	35.9	1	train
24930438	F	1	1	1	1	8.7	6.4	143	3.38	13-15	3	58.75	116	60.4516	27.375	37.2	165	59.2	21.7447	67	1.26	34	2.1	24	86	9.4	431	5.9	148	41.4	92	0	train
22584155	M	0	1	1	0	8.5	12	160	2.71	13-15	3	53.5536	145.393	70.9032	17.4032	36.555	168	86.3	27.6685	91	1.0758	25	1.8	14	40	8.9	133	5.1	141	26	35.8	1	train
24299990	M	1	0	1	0	8	10	205	2.53	13-15	2	73.875	121.417	83.1538	17.3889	37.0714	173	67.0333	22.3975	80	0.82	21	0.8	16	6	8.5	176	6.2	123	13.2	32.5	0	train
25101147	M	0	0	0	0	9.5	6.7	31	2.67	3-8	13	69.25	115.643	108.964	24.5357	36.7229	178	81.3	25.6596	43	1.0353	14	1.2	31	8	8.6	184	3.4	136	11.7	24.6	0	train
22288611	M	0	0	0	0	8.1	21	133	2.61	13-15	0	65.9767	152.741	74.8846	15.8	37.665	178	118	29.6368	64	1.9352	25	1.5	17	22	8.7	158	9.9	135	13.7	26.5	1	train
20594654	M	1	1	0	1	10.7	5.3	115	3.31	13-15	3	53.52	116.44	91.76	20.8846	36.658	183	87.8	26.2176	65	1.31	26	1.3	12	20	8.9	89	4.9	142	24.2	54.4	0	train
27523641	M	0	0	0	1	6.9	11.1	125	2.29	13-15	2	75.6923	123.615	107.172	17.3158	37.0213	173	105	27.3047	60	0.73	26	0.8	27	15	7.8	141	6.1	140	11.8	28.4	1	train
27832084	F	0	0	0	0	9.8	7.8	239	3.34	9-12	3	86.7083	145.75	96.16	22.36	37.3357	152	52.9	22.8965	73	2.4192	24	0.7	21	19	10	163	4.3	146	12.9	30.5	0	train
28000373	F	0	0	0	0	8.4	18.6	68	2.63	3-8	3	72.9615	126.462	98.1667	21.2759	36.89	168	54.9	19.4515	76	0.56	23	0.8	19	24	9.7	191	4.4	141	12.4	29.6	0	train
22865144	F	1	1	1	0	10.2	7.8	307	3.72	3-8	4	65.2	124.92	76.76	20.28	36.935	185	65.6	22.4204	83	1.05	29	1.5	14	36	9.7	169	4.2	142	15.9	31.5	1	train
23138273	M	0	1	0	1	10.7	7.8	129	3.54	13-15	5	74.36	122.68	83.3462	29.1538	36.835	170	66.4	30.9259	88	1.127	29	1.9	18	57	9.7	154	5.1	141	21.6	32.5	1	train
27422771	F	0	0	0	0	9.6	14	114	2.83	13-15	5	61.1714	119.6	76.6923	19.125	37.1429	173	70.3	23.4889	51	2.12	19	0.4	21	6	8.4	146	4.4	141	11.1	32.8	0	train
21104599	M	0	0	0	0	10.8	21.9	111	3.63	13-15	9	68.5667	110.283	63.0417	24.76	36.55	175	103	33.6327	65	1.3	18	1.2	16	18	8.1	290	4.7	149	14.6	33	1	train
27877889	F	0	0	0	0	7.6	8.7	177	2.36	13-15	4	89.4167	121.333	74.8235	21.8235	36.956	178	48.1	39.5937	67	3.1672	30	0.8	23	8	9.5	194	5.2	141	13.3	39.8	0	train
24486361	M	0	0	0	1	10.3	20.6	156	3.15	13-15	2	91.6667	140.417	92.8636	21.0455	37.1638	175	64.3	20.9959	68	0.83	28	4.6	23	83	9.6	130	4.8	149	33.6	45.8	0	train
25106492	F	1	1	0	1	11.1	7.2	159	3.61	13-15	4	49.0862	117.724	70.4615	18.0769	36.4929	178	88.2	28.7743	77	0.7917	25	1.5	14	26	8.7	104	4.3	139	11.2	76.5	0	train
20625140	M	1	1	0	0	9.5	19.6	91	3.67	13-15	6	74.4815	144.259	100.421	24.2895	36.5029	185	80	23.3747	80	0.6109	35	5.4	25	79	9.6	1010	5.1	144	11.4	27.7	1	train
24905065	F	0	0	0	0	7.9	24.5	205	2.69	3-8	1	58.9196	119.107	81.2308	22.8846	35.9771	157	46.6	18.9054	89	1.8357	30	0.7	15	19	8.7	186	4.1	141	13.7	26.8	1	train
23815422	M	0	0	0	0	10.8	26	212	3.38	3-8	6	52.3659	127.207	70.2093	15.814	36.7967	191	74.6667	25.4387	80	0.36	22	0.8	14	19	9.3	195	4.1	137	13.2	24.8	0	train
22573935	M	0	0	0	0	10.2	8.1	109	3.61	13-15	2	55.4706	124.353	80.65	20.0476	36.878	168	108.2	24.2664	82	3.7338	26	1	14	24	8.5	119	4.3	142	12	28.1	1	train
20158093	M	1	0	1	1	10	11.6	77	4.38	13-15	3	57.86	94.125	85.75	16.7619	36.7333	191	82	22.4775	56	0.6649	28	1.8	24	64	9.5	593	7.6	137	22.7	44.9	0	train
24682664	M	0	0	0	0	14.1	8.2	173	4.89	13-15	4	75.8889	143.556	88.8621	19.6818	36.8617	180	99.7	30.7716	73	0.76	23	1.1	15	14	9.1	154	4.4	143	34.7	37	0	train
25066455	M	0	1	1	1	13.1	14.4	199	4	3-8	0	70.3871	135.032	91.4516	25.5806	36.7867	170	98.1	20.4408	74	1.325	26	1	17	19	9.1	135	4.6	143	13.5	36.5	0	train
27758795	M	0	0	1	0	9.7	17.1	125	3.14	13-15	4	65.9167	138.375	70.64	22.1923	37.2229	163	59.2	22.2816	71	0.83	24	0.9	14	26	7.7	99	4.3	137	14	18.5	1	train
26943516	F	0	0	0	0	11.6	10.5	116	3.66	3-8	2	67.9032	129.113	63.5806	21.3333	37.43	170	51	27.1605	86	2.0732	30	1	17	22	8.8	124	3.5	144	11.4	65.9	0	train
27973601	M	0	0	0	0	12.1	11.6	153	3.51	13-15	3	59.2778	121.472	89.6897	19	36.5036	185	89.9	26.2673	81	1.83	23	1	12	14	7.8	108	4.7	134	15.7	31.2	1	train
26898490	F	0	0	0	0	10.8	5	198	3.5	13-15	5	60.4706	112.235	72.6667	18.7778	36.7614	180	81.1	21.5408	82	1.0302	22	1.1	19	14	9.3	148	3.9	137	17	24.4	0	train
26946802	F	1	0	0	0	12	10.4	316	4.12	13-15	2	65.88	145.04	83.2593	19.3704	37.0063	152	51.8	22.4204	72	1.1648	21	0.8	18	45	8.7	290	4.1	141	10.5	28.2	1	train
21639158	M	0	0	0	0	12.6	12.5	198	4.17	13-15	1	54.7436	109.86	98.825	22.5714	36.806	173	79.5333	26.574	77	1.42	27	2.1	19	53	8.3	168	4.9	143	27.5	48.8	0	train
28805125	M	0	0	0	0	11.8	10.3	177	3.78	13-15	2	67.875	126.625	66.8889	15.9615	36.7625	178	84.4	26.6381	88	1.18	23	1.1	14	15	8.9	103	4.3	140	12.3	30.4	0	train
28428659	M	0	0	0	0	12.8	15	127	4.33	13-15	3	58.7083	97.5833	62.037	16.3448	37.2214	178	73.7	23.7118	26	1.7664	22	0.9	21	15	8.9	101	4.8	142	10.7	20.5	0	train
21423609	M	1	1	0	0	9.9	10.8	145	3.88	13-15	2	67.68	140.68	70.6667	16.5	36.1814	183	77.5	39.4099	81	1.2996	23	1.1	17	21	8.7	194	4.7	141	12.5	28.6	0	train
23336465	M	1	1	0	0	10.2	6.2	194	3.76	13-15	2	67.68	140.68	70.6667	16.5	36.1814	170	77.5	27.2109	81	1.2996	23	1.1	17	21	8.7	194	4.7	141	12.5	28.6	0	train
28425861	M	1	0	0	0	9.3	9.4	176	3	13-15	5	56.7037	126.667	63.8846	15.8077	36.2327	168	77.4	44.8167	84	1.15	23	1.7	18	30	9.3	143	4.1	139	13.4	28.3	1	train
26826463	M	0	0	0	0	8.6	10	60	2.56	13-15	2	88.8	136.84	116.481	19.5185	37.917	157	69.3	20.4735	43	0.7811	26	0.6	25	12	8	116	4.3	137	13.7	25.4	0	train
20648397	M	1	0	0	0	9.7	16.3	131	3.09	13-15	2	62.125	128.562	104.519	18.2963	36.9129	165.1	117	27.0799	59	0.42	21	0.9	16	16	8.3	242	4.6	140	12.2	26.4	0	train
23758669	M	0	0	0	0	11.6	13.6	73	3.9	13-15	2	64.5	123.364	81.24	21.6957	36.9771	183	80.9	28.8938	79	1.6536	25	1	13	15	8.7	142	4.2	144	13.3	29.1	0	train
24403019	M	0	0	0	1	10.2	6.4	170	3.19	9-12	1	78.0417	118.792	92.28	23.8	37.23	168	73.6	26.0771	78	1.71	29	1.1	19	44	10	114	3.7	176	17.5	35.1	1	train
27594388	F	1	0	1	0	8.6	3.7	89	2.69	13-15	1	55.6143	100.986	62.8462	18.2115	36.854	178	64.5	21.8977	57	1.3	18	1.3	14	14	7.9	108	3.7	141	16.4	41.1	0	train
23019622	M	1	0	0	0	12.7	10.3	328	3.81	13-15	3	67.92	109.583	62.36	23.72	36.9312	183	82	25.7995	62	1.008	23	1.1	14	17	8.5	161	4.5	139	15	33.8	0	train
26004188	M	1	0	0	0	11.5	6.5	201	3.45	13-15	5	67.92	109.583	62.36	23.72	36.9312	175	82	21.1345	62	1.008	23	1.1	14	17	8.5	161	4.5	139	15	33.8	0	train
27819010	M	1	0	0	0	11.9	6.1	156	3.6	13-15	3	67.92	109.583	62.36	23.72	36.9312	175	82	23.1405	62	1.008	23	1.1	14	17	8.5	161	4.5	139	15	33.8	0	train
22421778	M	0	1	0	0	7.4	12.5	354	2.41	13-15	2	82.88	152.28	86.7647	21	37	168	63.4	22.0911	74	1.325	24	2	22	61	8.8	114	4.9	140	11.2	30.4	1	train
21126951	F	0	0	0	0	9.4	10.9	227	3.11	13-15	1	59.55	104.45	100.909	22	37.0283	155	77.4	32.2164	49	0.3952	23	0.6	15	17	8.7	169	3.5	136	11.1	26.4	0	train
22651244	M	1	0	0	0	7	13.2	132	2.15	3-8	5	47.3043	136.435	66.625	13.7692	38.2437	170	77	26.6436	89	0.55	21	1.1	15	37	8.7	183	5	134	12	26.4	0	train
20574967	M	0	0	0	0	9.9	12.2	142	3	13-15	3	62.4286	120.536	68.0714	15.5	37.2871	170	102.6	35.5017	42	1.45	23	0.8	12	16	8.3	125	4.4	143	12.5	28.5	0	train
25717160	M	0	0	0	0	12.6	10.9	187	4.38	13-15	2	86.1053	144.474	78.2414	22.5	37.2386	185	105.5	20.4082	76	0.73	25	1.4	17	35	9.3	157	4.2	146	22.1	36	0	train
27528069	M	0	0	0	0	9.1	10.1	184	2.35	13-15	4	68.7083	122.167	78.6538	17.9643	37.6217	170	74.0333	22.526	78	7.28	29	0.6	11	9	8	137	3.2	138	13.7	27.7	0	train
27176088	F	1	0	1	1	8.3	21.6	57	2.75	9-12	8	56.4565	132.457	89.7059	23.7885	37.466	163	66	24.841	71	2.8576	36	1.2	16	53	8.6	264	6.7	138	15.2	33.8	1	train
21473135	M	0	0	0	0	8.8	14.7	158	2.93	9-12	3	58.92	125.56	69.44	20.3269	37.62	173	80	26.7299	67	1.2744	24	0.9	13	14	9.3	179	3.9	145	12.9	30.8	0	train
20606881	M	0	0	0	0	13.7	7.5	222	4.33	13-15	2	81.8182	130.636	97.0588	21.8947	36.375	165	132.6	30.7564	43	0.7752	21	0.6	19	8	8.1	108	3.5	143	11.6	27.5	0	train
25423266	M	0	0	0	0	12.5	14.4	144	4.72	9-12	7	87.7917	146.417	104.333	28	37.2543	180	95	29.321	85	0.98	26	1	20	34	9.2	133	4.5	146	13.3	31	0	train
26627767	M	0	0	0	0	12.3	9.3	157	4.52	9-12	1	87.7917	146.417	104.333	28	37.2543	180	95	29.321	85	0.98	26	1	20	34	9.2	133	4.5	146	13.3	31	0	train
23918443	M	1	1	0	0	12.6	5.7	174	4.39	13-15	2	77.3182	123.955	95.52	20.4	36.8971	157	75	22.7265	68	2.43	22	1.2	20	20	8.8	173	3.9	140	13.1	25.7	1	train
29578769	M	1	1	0	1	11.5	8.8	223	3.83	13-15	5	66.16	120.76	100.192	24.0385	37.7437	163	81.1	32.374	71	1.18	22	2	16	32	8.2	138	4.8	133	37.5	36.6	0	train
24086554	M	0	0	0	0	11.9	12.9	142	3.86	13-15	10	64.6154	121.222	82.1111	17.4464	37.3743	170	80.4	27.0537	83	0.46	25	1.4	20	27	10	289	4.6	152	13.4	26.9	1	train
23290951	M	0	0	0	0	8.2	15.1	199	2.47	13-15	4	78.4667	116.833	60.5556	15.4091	37.266	185	72.55	21.198	62	2.72	25	0.8	14	14	8.7	132	4.8	131	47.7	41.6	0	train
27733469	M	1	0	0	0	11.8	4	166	3.7	13-15	1	54.2727	119.318	56.75	19.3043	36.6667	168	65.7	28.9017	81	0.693	28	1	16	17	8.5	209	4.8	136	13	29.2	0	train
29551358	M	1	0	0	0	9.6	6.2	238	3.08	13-15	3	54.2727	119.318	56.75	19.3043	36.6667	170	65.7	27.4691	81	0.73	28	1	16	17	8.5	209	4.8	136	13	29.2	0	train
24640343	F	0	0	0	0	9.1	6.8	242	3.23	13-15	2	60.0455	133.045	74.64	17.52	36.8133	175	50.9	29.3575	86	0.66	27	0.4	16	14	9.2	87	3.1	145	12.1	31.6	1	train
29968196	F	0	0	0	1	9.6	13.5	156	2.94	13-15	2	67.1379	123.966	81.375	16.5	36.8571	163	55	36.3275	86	1.0353	33	0.8	16	10	9.1	214	3.5	136	13.7	25.7	0	train
29410668	M	1	0	0	0	11.5	10.6	158	3.72	13-15	2	63.52	130.28	73.2308	19.6538	37.1271	175	73.2	25.4055	60	1.519	26	0.7	14	19	8.4	163	4	140	13.2	28.4	0	train
28893498	M	1	0	1	0	11.4	18.4	255	3.97	13-15	1	84.1471	144.765	98.7105	18.1053	36.7625	175	96	31.3469	68	0.63	23	1.6	18	19	9.4	263	4.3	137	11	29.4	0	train
24212720	F	0	1	1	0	11.4	8.8	147	3.62	9-12	5	75.6111	153.333	101.067	17.0833	37.2583	165	69	25.3444	78	1.4608	31	1.2	15	31	10.2	139	5.3	141	13.7	27.5	1	train
25272873	F	1	1	1	1	8.6	6.3	132	2.9	13-15	3	46.4194	136.968	75.3871	17.1935	36.0943	156	64.75	26.6067	72	0.7623	27	1.6	15	65	9	322	5.5	141	13.5	27.7	1	train
28832446	M	0	0	0	0	11	28.3	363	3.84	9-12	3	67.1538	135.308	92.5	22.9545	36.63	168	82.2	29.3529	88	1.0152	24	1.1	19	24	8.8	217	4	143	12.1	29.2	1	train
29241601	F	0	0	0	0	11.1	10.6	137	3.68	13-15	2	66.0833	121.792	96	16.1481	37.2086	178	94.15	27.709	28	1.0812	22	0.5	17	6	8.2	107	4.2	140	12.5	33.7	0	train
22090985	F	0	0	0	0	8.5	10.1	60	2.35	9-12	4	74.2812	126.906	85.875	16.027	37.4083	183	62	27.3646	54	1.9823	27	0.6	21	10	9.2	130	3.9	142	16.9	39.2	0	train
28349343	M	0	1	0	0	5.9	93.2	78	1.94	13-15	5	53.8696	127.391	70.3478	17.4783	36.746	178	69.8	35.643	86	84.82	25	2.9	16	46	8.3	118	4.5	139	30.3	37.9	1	train
27352925	F	0	0	0	0	10.7	11	181	3.78	13-15	2	51.75	116.417	65.12	16.44	36.7771	155	60.95	29.4076	83	0.34	32	0.7	11	15	8.9	197	3.9	140	10.6	31.9	0	train
28996142	M	1	0	0	1	7.7	10.3	76	2.45	13-15	7	63.087	140.826	76.5217	22.1087	37.12	173	61.9	20.6823	91	1.0877	25	1.4	17	33	8.2	245	4.7	138	12.8	32.6	1	train
29854430	F	0	0	0	0	7.6	11.6	87	2.42	13-15	3	54.7143	137.714	98.5455	15.24	37.6443	157.48	80	32.2581	87	1.04	25	1.4	19	25	8.5	190	4.1	142	13.7	22.1	1	train
25124364	M	0	0	0	0	13.1	8.7	160	4.41	13-15	1	78.7059	143.353	60.2778	15.4444	36.7914	180	84	23.5048	71	1.48	26	0.9	16	18	9	104	4.4	146	13.2	32.5	1	train
27218854	M	0	1	1	1	8.4	5.4	183	2.74	3-8	3	82.05	146.1	81.4143	23.5263	37.13	168	85.3	30.2225	64	0.42	32	2.4	24	64	9.5	187	5.7	164	47.5	89.7	0	train
26269704	M	0	0	0	0	11.3	8.6	209	3.32	9-12	3	78.36	156.333	102.5	22.6667	37.6133	170	85	29.4118	65	0.7462	23	1	19	18	9.2	122	4.3	145	13.8	24.5	1	train
29072599	F	0	0	0	0	11.1	11.7	163	3.21	9-12	1	61.2903	142.1	90.4062	27.9194	37.405	183	57	24.3972	89	1.1455	27	0.6	18	13	9.4	187	3.8	138	18.6	22.5	0	train
28119468	F	0	0	0	0	11.3	13.7	180	3.6	9-12	3	83.8333	140.24	103.48	18.48	36.7071	147	60.4	27.9513	91	1.458	21	0.6	15	7	8.4	143	4.4	137	12.4	119.1	1	train
29865431	F	0	0	0	1	11.9	10	86	3.73	9-12	4	60.8333	146.708	79.2	17	36.3886	170	50.75	55.6264	91	0.44	23	0.9	14	26	9.7	131	3.7	143	15.3	27.3	0	train
24257095	M	1	1	0	0	9	7.6	209	2.62	13-15	3	62.2941	137.706	75.8947	15.8421	37.1	155	78.4	25.7716	77	1.5476	22	2.1	16	37	10.6	120	4.5	142	10	29.5	0	train
24816838	M	1	0	0	0	10.3	11.9	259	4.58	13-15	10	59.0435	109	86.6957	17.5	37.1017	170	66.8	23.1142	75	1.5327	25	0.9	19	20	8.3	112	4.9	141	16.4	39.8	0	train
22248979	F	1	0	0	0	10	12.9	251	3.26	13-15	6	59.48	140.6	65.56	19.24	36.6443	155	60	24.4737	91	0.96	23	0.8	12	11	8.4	125	4	137	11.6	25	0	train
22245617	M	0	0	1	0	14	6.6	260	4.46	13-15	3	58.4667	112.333	84.7667	15.8966	36.6896	183	98	29.2633	44	2.3	22	0.8	9	16	8.3	176	4.8	137	15.1	31.5	0	train
24167454	M	0	0	0	0	5.8	12.6	130	1.96	13-15	6	59.9655	130.138	76.875	17.28	37.2683	168	74.1667	26.2779	72	0.49	19	0.9	19	17	8.6	179	4.8	139	13.7	27.1	0	train
27561687	M	0	0	0	0	6.7	20	44	2.15	13-15	14	61.1941	109.3	62.9481	18.7179	36.5689	175	69.6	22.7265	88	0.24	18	1.9	22	56	9	194	6.5	140	17.4	35.8	1	train
21193628	M	1	1	0	1	6.7	14.5	80	1.84	13-15	8	66.3913	107.478	108.087	20.08	37.9262	170	61.7	21.3495	85	0.69	29	2.5	21	66	9.2	345	8.5	152	16	31.5	1	train
23849943	M	1	0	1	0	14.1	10.6	131	4.91	13-15	7	67.125	128.917	68	17.1154	36.5	170	80.2	25.7995	91	0.74	25	1	16	23	8.6	224	4.2	138	12.3	35.2	1	train
25484781	F	0	0	0	0	12.8	10.3	224	4.38	9-12	3	63.7	130.1	93.5	18.55	37.328	180	46.2	24.8016	91	0.72	25	1	13	16	8.9	114	4.2	139	12.7	26.1	0	train
21106391	F	0	0	0	0	6.5	13.8	118	1.84	9-12	3	85.6818	142.032	100.074	21.36	37.9614	163	74.55	28.059	52	1	27	1.6	22	26	9.6	172	4.8	150	13.5	28.9	0	train
23859568	F	0	0	1	1	8	28.3	185	2.5	13-15	1	50.8846	133.423	68.96	21.2407	37.6343	168	46.2333	35.6647	71	0.55	21	0.8	14	20	8	102	4.2	142	11.1	25	0	train
21390263	M	1	0	0	0	12	8.2	93	3.91	13-15	2	70.1667	125.417	111.833	16.1429	36.85	152	80	30.3623	84	1.044	28	1.3	16	43	8.4	253	4.1	142	74	83.2	0	train
22375573	M	1	1	0	1	6.6	14	116	2.16	3-8	6	64.2692	148.846	94.2593	19.7778	37.2383	180	92.55	28.5648	65	0.78	30	5.2	21	67	9.7	475	5.4	143	14.5	34.5	1	train
21742684	M	0	1	1	0	8.8	12.9	249	2.97	13-15	5	60	95.55	79.2727	20.5455	36.88	165	71	25.4711	65	1.45	22	2.2	20	28	9.1	133	4.2	142	12	25.8	0	train
21924198	M	0	0	0	0	11.5	15.7	167	3.93	9-12	1	69.7	113.3	59.44	21.96	37.1486	163	82	29.3333	29	1.13	24	1.1	18	12	9.3	128	4.9	143	13.6	28.7	0	train
28528282	F	0	1	0	0	9.8	6	745	2.41	13-15	2	63.5	109.409	87.28	20.3478	36.7871	168	64.1	26.7769	80	2.6532	23	1.7	16	36	9.3	130	5	138	16.2	31.1	0	train
21844115	M	0	0	0	0	6.8	17.2	141	2.3	13-15	2	67.4286	138.333	76.2381	18.6957	37.42	168	80.5	28.5218	27	0.54	24	1.1	12	16	8.3	106	4	154	13.4	26.6	0	train
24153851	M	0	0	0	0	4.3	10.4	86	1.49	13-15	5	56.68	113.92	61.84	16.1071	37.2143	175	72.6	19.4515	52	2.1316	28	1	22	16	9.1	1293	4.5	141	12.3	37.4	0	train
29377661	F	0	0	0	0	12.1	5.8	375	3.47	13-15	0	71.3182	107.773	70.3478	13.913	36.425	140	46.8	40.751	51	1.729	25	0.7	14	10	9.1	103	4.9	137	12.1	26.9	0	train
28512184	M	0	0	1	0	12.6	13.4	189	4.25	9-12	2	76.35	141.65	93.7778	23	37.63	157	132.9	26.8887	84	1	23	1.2	21	24	9	116	4.4	140	13.5	30.6	0	train
29750939	F	0	1	1	1	7.6	14.1	130	2.47	9-12	3	71.625	103.917	106.444	22.04	36.63	163	106.167	39.9588	85	1.06	34	2.7	21	116	8.8	154	5.4	146	36.6	63.6	1	train
22392221	M	0	0	0	0	13.9	8.2	138	4.51	13-15	2	70	130.28	58.1111	19.2778	36.8343	178	93.5	24.7281	68	0.5555	24	0.9	19	17	8.9	131	5.2	118	14.7	33.3	0	train
27027342	M	0	0	1	0	8.7	10.5	120	3	13-15	1	61.4706	132.765	81.8824	17.5882	36.5425	191	72	19.7363	88	0.7735	26	1	15	16	8.9	183	4.9	141	13.9	26.6	0	train
22017881	F	0	0	0	1	7.6	16.1	232	2.58	13-15	2	48.3448	107.038	90.4444	18.4074	36.7612	173	85	28.4005	88	1.85	31	1.5	14	39	8.7	127	5.4	141	11.4	48.7	0	train
27513363	M	0	0	0	0	13	4.1	54	4.34	13-15	5	86.6087	136.13	113.375	23.25	36.9633	175	89.4	29.1918	45	0.128	25	1.2	23	21	9.2	189	4.8	139	14.5	32.1	0	train
23192698	M	0	0	0	0	8.7	13.6	195	2.78	13-15	1	70.25	125.667	67.963	16.3148	36.6629	173	115	38.4243	47	0.94	24	1.1	15	15	8.6	150	6.5	140	13.6	22.5	0	train
24522950	M	1	0	0	1	13.6	10.1	207	4.58	13-15	0	78.5	136.833	68	16.1429	36.5567	163	89	32.1771	78	1.7	25	0.8	14	12	9.1	116	4.5	141	24.5	35.3	0	train
22817232	F	0	0	0	0	11.2	9.9	137	3.79	3-8	7	79.28	142.8	66.3462	19.4231	37.24	168	85	30.1162	85	1.43	23	1	16	22	9.5	105	4.5	143	12.1	27.7	0	train
26678327	M	0	0	0	0	7.6	7.4	214	2.46	13-15	4	55.5	129.615	98.5769	19.5926	38.1	163	67.6	25.4432	77	1.03	21	1.1	23	26	9.2	135	4.2	146	12.3	29.2	0	train
27758851	M	0	0	0	0	7.6	12.2	137	2.46	13-15	2	55.5	129.615	98.5769	19.5926	38.1	163	67.6	25.4432	77	1.03	21	1.1	23	26	9.2	135	4.2	146	12.3	29.2	0	train
25791616	F	0	0	1	1	11.6	6	183	3.26	13-15	2	66.4286	126.25	84.8621	18.069	37.0571	168	131.833	46.7097	58	0.97	28	0.9	12	11	8.2	122	4.3	145	10.8	25.9	0	train
22720579	M	0	0	0	0	6.6	15	144	1.93	3-8	7	59.6	136.4	87.0323	23.3387	37.1083	173	70.4	23.5223	83	1.0496	30	1	18	19	9.5	164	4.6	142	10.6	30.3	0	train
21195233	M	1	1	1	1	11	8.7	144	4.29	13-15	6	68.2917	126.417	109.44	22.88	37.2286	178	104.75	33.0609	68	0.1554	24	1.8	19	55	8.9	327	7.1	142	74.8	47.7	1	train
29763926	F	1	0	1	0	6.1	29	204	2.25	13-15	7	57.5652	121.36	103.52	26.8	37.0386	157	80	32.4557	75	1.03	30	2.3	18	27	9.2	255	4.5	140	17.6	26.9	1	train
29528252	F	1	0	1	1	10.6	9.6	247	3.91	3-8	9	55.7778	118.615	87.6538	20.3571	36.7483	163	73.35	27.6074	78	0.7889	29	0.9	20	36	9	337	6.9	141	15.5	108.9	0	train
25284035	F	0	1	0	1	10.3	8.2	166	3.13	3-8	3	98.84	143	115.231	24.2692	36.8571	178	60.6	23.1718	91	0.9028	24	0.9	20	31	8.9	135	5.1	132	11.5	29.2	1	train
25345447	M	1	0	0	0	7.8	19.6	243	2.51	9-12	3	60.7353	115.147	57.725	14.8125	35.9256	177	104.95	33.4993	77	0.3366	25	1.1	15	21	9	200	4.5	141	15.8	28.3	1	train
28582470	F	1	0	0	0	10.4	17.1	139	3.72	13-15	1	49.0952	132.952	76.4091	21.8636	37.2233	178	98	29.6368	83	2.27	24	1.1	19	36	10.1	164	3.3	139	11.3	26.8	0	train
27123652	M	0	0	0	1	15.4	8.4	138	5.12	13-15	2	68.4091	114.773	63.1304	17.7826	36.4983	180	91.7	28.5665	71	1.3286	27	1.2	14	20	9	104	4.2	145	21.4	32.6	0	train
24603826	F	0	0	0	0	10.3	9.7	243	3.44	13-15	1	59.3043	124.652	77.2609	21.0435	36.335	160	63	24.6094	81	1.4356	31	0.7	12	18	9.3	110	4.4	145	12.2	20.8	0	train
20841477	F	0	0	0	0	9.6	7.3	169	3.58	13-15	4	54.2	121.7	63.5833	15.5	36.6133	175	54.8	27.364	86	0.357	26	0.8	18	63	9.4	144	4.3	137	24.4	29.5	0	train
26514170	F	1	0	1	1	10.8	13.7	227	3.56	13-15	3	79.3182	116.788	100.583	21.125	37.1514	165	74.5	27.3646	49	1.29	26	0.7	25	5	9.2	225	3.9	145	14.4	29.8	0	train
26597331	F	0	0	0	0	12.1	11.6	402	3.99	3-8	4	72.8636	107.636	107.523	20.7045	36.0683	188	61.5	27.1605	85	0.6109	22	0.6	15	10	8.7	172	7.1	138	13	29.9	0	train
23532119	M	0	0	0	0	8.4	14.2	119	2.74	9-12	2	81.9583	130.75	94.2917	20.5833	36.9533	180	115.5	17.7469	54	1.07	26	0.9	19	17	8.7	122	4.8	139	12	29	0	train
28991551	M	1	1	0	1	7.2	21.3	202	2.35	3-8	3	67.125	138.708	79	17.8	37.3733	188	89.1	25.2094	66	1.1433	30	1.6	18	32	9.4	389	6.7	142	32.6	48	1	train
26189147	M	1	1	1	1	11.3	5.9	119	5.11	13-15	4	70.2564	150.718	82.6667	19.875	36.6264	178	90	28.4055	64	0.056	26	2	18	22	8.7	204	3.8	144	15.9	27.4	0	train
28997336	M	0	0	0	0	14	8	179	4.52	9-12	3	66.2174	131	75.9091	18.4091	36.935	173	111	20.0184	41	1.0496	23	1.1	18	7	8.3	145	4.1	135	11.2	29.8	0	train
20604183	F	1	0	0	0	9.8	5.8	162	2.89	3-8	1	93.0769	146.769	95.303	17.0357	37.3233	163	64.5	24.2764	62	0.6039	26	0.8	23	16	7.6	178	4.2	139	18.9	56.5	0	train
25439560	F	0	0	1	0	9.4	8.8	199	3.07	9-12	4	87.52	146	111.44	16.8	36.435	163	52	34.9914	80	0.7426	27	0.9	17	26	7.2	147	4.8	142	11.9	30.4	0	train
20696773	M	0	0	0	0	7	21.8	134	2.32	3-8	3	80.0769	119.214	106.111	20.5556	37.7143	178	103.75	32.7452	48	0.6136	29	1.1	13	23	9	196	4.4	143	15.5	31.2	1	train
23037009	M	1	0	0	0	12.9	18	213	4.75	13-15	4	74.2667	146.8	73.0294	16.4231	36.9371	178	62.3	26.4292	82	1.258	31	1.3	17	37	10.1	254	4.6	144	13	25.8	0	train
21378351	M	0	0	1	1	10.9	9	166	3.46	9-12	4	63.875	133.875	74.6429	16.1833	36.5486	173	58	33.4041	89	0.6248	25	1.2	12	31	8.2	167	3.3	142	26	32.8	1	train
25979802	F	0	1	0	0	7.5	16.3	265	2.76	13-15	7	73.6522	174.478	62.04	17.4167	36.24	178	85	24.6484	87	0.594	29	1.1	18	34	9.2	151	4.9	139	12.5	32	0	train
25385828	M	0	0	0	0	7.4	20.6	137	2.35	13-15	7	72.9565	132.826	111.125	17.66	38.2057	178	129.9	40.9986	41	1.99	23	1.7	15	15	7.9	173	4.3	149	12.1	25.1	0	train
21454308	M	1	0	0	0	11.3	6.1	138	3.86	9-12	2	67.0889	106.511	82.6346	24.3585	37.1271	168	57.6	20.4082	66	0.695	29	1.2	14	20	9.3	293	4.4	150	13.8	24.9	0	train
24339689	M	0	0	0	0	9.9	21.4	213	3.27	9-12	0	84.16	136	92.7917	21.4583	37.3157	178	73	23.04	25	3.1672	28	1	16	19	11.2	142	4.7	145	13	41.7	0	train
28274378	M	1	0	0	0	10.6	12.4	180	3.43	13-15	3	58.0526	128.368	68.2857	17.5238	36.7	173	83.9333	19.5312	86	1.1139	22	1.2	16	35	8.6	129	4.8	144	13.8	26.4	1	train
22971537	F	1	0	0	0	10.3	8.7	159	3.36	13-15	3	54.44	138.48	71.16	14.12	37.0367	180	55.7333	35.861	76	0.72	28	1.2	16	31	9	213	4.5	142	11.4	23.4	0	train
26146865	F	1	0	0	0	10.8	5.9	192	3.56	13-15	2	54.44	138.48	71.16	14.12	37.0367	168	55.7333	28.6048	76	0.72	28	1.2	16	31	9	213	4.5	142	11.4	23.4	0	train
25331328	F	0	1	0	1	10.1	8.6	201	3.42	13-15	4	73.25	126.375	85.4828	23.4483	37.605	163	78	29.3575	84	1.1456	26	2.8	18	58	9.3	179	5.6	141	21.4	25.6	1	train
24152867	F	1	1	1	1	8	17.4	85	2.74	13-15	12	68.6	115.92	81.68	22.86	36.33	165	177.5	65.1974	66	1.99	38	2.5	26	47	8.9	250	4.6	147	32.2	35.5	1	train
23692539	M	1	1	1	1	7.7	20.4	157	2.68	9-12	7	45.7391	113.783	88.6	22.44	37.978	178	94.2	32.2164	72	0.777	28	12.9	23	57	9.6	207	5.2	139	17.5	29.1	1	train
21844762	M	0	0	0	0	13.5	15.4	274	4.9	13-15	2	68.5625	115.062	64.6522	14.7	37.2317	170	106.6	36.8858	23	2.11	27	1.1	14	11	8.7	138	4.3	143	13.1	26.7	0	train
29230788	M	0	0	0	0	11.9	5.5	224	1.92	13-15	10	68.5625	115.062	64.6522	14.7	37.2317	170	106.6	36.8858	23	2.11	27	1.1	14	11	8.7	138	4.3	143	13.1	26.7	0	train
20053857	M	1	0	0	0	10.2	13.4	223	3.51	9-12	1	79.7857	130.857	109.208	19.6875	37.6017	183	98.3	29.3529	63	1.0235	29	1	20	19	9.4	315	5.6	136	24.5	34.9	0	train
29784633	M	0	0	0	0	12.4	14.6	199	3.86	13-15	2	64.7308	120.346	76.3462	21.8462	36.89	183	56.8	30.8397	91	0.9636	21	1	20	33	9.6	162	3.6	142	11.1	28	0	train
21109754	M	0	0	0	0	8.7	11.9	94	3.03	13-15	10	59.875	108	91.25	18.7885	38.244	183	85	25.3815	91	0.7029	22	1.6	12	27	8.5	133	4.3	140	14.4	46.6	1	train
21056950	M	0	0	0	0	13.4	11.3	288	4.4	9-12	4	52.9091	143.455	75.7273	18.1818	36.7767	169	58.1	29.9967	81	1.3986	27	1	15	16	8.2	128	7.2	137	12.6	28.3	0	train
24047279	M	1	0	0	0	10.1	12	126	3.16	13-15	4	51.7692	120.269	70.8	15.24	37.1343	163	83.25	27.648	78	0.72	18	1.2	15	8	8.7	215	3.1	136	47.5	31.5	0	train
29685533	F	0	0	1	1	9.6	6.6	183	3.11	3-8	4	74.3529	146.706	116.316	24.8947	37.278	178	57.4	24.6716	86	0.656	31	1.3	17	39	9.8	301	4.3	143	13.5	23	0	train
28446060	F	0	0	0	0	8.5	16.5	57	2.84	13-15	11	75.625	114.7	92.7778	22.5	34.8531	175	80	26.1224	38	0.7	25	1	20	13	10.7	181	4.4	155	18.7	58.5	1	train
22665117	M	1	1	1	1	9.8	6	87	3.18	13-15	4	79.8571	129.64	91.2105	18.6667	36.6357	170	91.5	27.2377	79	0.82	27	0.9	16	28	9	116	4.2	142	14.8	35.2	0	train
27595580	M	1	1	1	1	11.4	7	92	3.65	13-15	4	79.8571	129.64	91.2105	18.6667	36.6357	160	91.5	26.5118	79	0.82	27	0.9	16	28	9	116	4.2	142	14.8	35.2	0	train
29579401	M	0	0	0	0	11.2	17.9	152	3.78	13-15	2	77.3462	139.5	113.308	18.6071	38.2944	163	87.7	24.3972	37	1.0836	28	1	14	15	8	169	4.1	138	13.2	27.5	0	train
25639158	M	0	0	0	0	10.3	14	223	3.11	13-15	1	73.0833	125.4	74.7857	15.2857	36.734	163	76	28.6048	85	1.77	26	0.8	14	13	9.3	146	4.3	137	12.8	27.4	0	train
21923841	M	1	1	1	1	9.2	12.5	108	2.88	13-15	10	83.7857	123.071	78.3929	29.1207	37	168	157	55.6264	55	0.69	28	2.1	15	29	10.9	414	5.5	145	13	25.2	1	train
20076746	F	1	0	0	0	6.9	6.3	231	2.72	3-8	7	62.8	123.267	100.19	20.7385	37.7422	165.1	97.75	35.861	71	0.7656	26	0.9	13	24	7.9	276	3.9	142	13.6	31.1	1	train
24947694	F	1	0	0	0	9.5	12.1	140	3.04	3-8	6	62.8	123.267	100.19	20.7385	37.7422	165.1	97.75	35.861	71	0.543	26	0.9	13	24	7.9	276	3.9	142	13.6	31.1	1	train
22346737	M	0	0	0	0	13.7	19.2	477	4.65	13-15	5	69.7685	122.898	64.5814	19.3723	36.735	173	76	25.3934	60	0.9024	28	1.5	16	17	8.8	176	4.9	148	12.9	22.5	0	train
22241002	M	0	0	0	0	7.6	9.1	117	2.23	13-15	3	78.2	122.32	105.48	12.78	37.7073	178	68.25	21.5408	28	1.62	24	0.6	10	8	8.1	117	4.5	142	10.9	28.6	0	train
26674366	F	0	0	0	0	12.8	7.2	172	3.73	13-15	2	75.3462	109.423	96.1071	17.9643	36.9043	178	77	34.375	47	0.3808	25	0.6	20	5	8.9	911	8.4	138	14.2	22.1	1	train
22715781	F	0	0	0	0	12.4	14.2	195	4.34	9-12	2	88.4	152.84	99.9231	20.1538	37.2217	157	57.2	24.7252	71	1.2797	22	0.8	20	11	8.9	154	3.5	141	11.9	20.7	0	train
27769388	M	1	1	0	0	14.1	9.4	259	4.82	13-15	1	96.9167	146.417	86.1667	17.68	37.0271	183	103	30.7564	57	1.04	25	1.3	21	19	9.4	174	5.3	144	14.5	33.6	0	train
20959644	F	0	0	0	0	10.5	7.9	114	3.18	9-12	3	67.3043	121.391	95.4615	19.9643	37.2638	163	59.6	22.4322	62	0.814	26	0.7	19	12	9.1	169	5	145	12.6	29.5	0	train
27799390	F	0	0	0	0	7	12.6	112	2.32	9-12	3	67.3043	121.391	95.4615	19.9643	37.2638	163	59.6	22.4322	62	0.814	26	0.7	19	12	9.1	169	5	145	12.6	29.5	0	train
20524565	M	0	0	0	0	8.1	13.3	139	2.53	9-12	2	80.4545	140.364	98.6154	23.1154	37.0557	183	99.3	29.6515	69	1.232	26	1.4	15	24	7.8	171	4.7	146	12.4	28.1	0	train
20155935	M	0	0	1	0	12.4	6	127	3.74	3-8	2	63.3871	116.097	101.172	22.3226	37.834	178	80.6	25.4387	67	0.7656	24	1	16	16	8.9	160	4.2	147	12	28	0	train
25817523	M	0	0	1	0	9.3	15.7	127	3	3-8	5	63.3871	116.097	101.172	22.3226	37.834	178	80.6	25.4387	67	0.444	24	1	16	16	8.9	160	4.2	147	12	28	0	train
27367490	M	1	1	0	1	6	40	35	2.09	9-12	7	55.037	97.4815	86.3	14.3667	36.9008	183	100.65	30.0546	81	2.1432	23	1.6	18	45	8.1	245	3.4	142	16.8	29.8	1	train
27938418	F	1	0	0	0	8.4	22.6	102	2.7	13-15	1	64.8846	125.923	102.333	19.25	36.63	160	94.1	36.7578	63	1.5113	24	0.9	22	13	8.8	197	4.3	141	11.9	33.1	0	train
23401054	M	0	0	0	0	7.9	11.5	161	2.27	13-15	5	54.9167	109.611	94.3636	18.1176	37.555	173	68.5	22.8875	61	1.311	17	1.1	17	12	6.9	111	4.6	138	15.9	33	0	train
23485171	M	0	0	0	0	7.3	33.6	59	2.51	9-12	11	96.96	125.52	106.269	27.9615	37.4843	163	75.65	28.473	30	2.34	25	1.6	21	17	9.4	313	5.1	149	26.7	67.3	1	train
26275491	F	1	0	0	0	10.3	9.1	90	3.19	13-15	2	66.7083	135.625	83.8846	23.2692	36.9757	168	52.2	29.4118	89	0.364	29	0.8	13	23	8.4	190	4.3	145	14.1	27.7	1	train
25962135	F	0	0	0	0	8.1	15.2	144	2.62	13-15	2	57.7778	122.778	65.7778	16.3214	37.4514	155	64.4	26.8054	72	1.01	22	0.7	16	13	8.9	118	4.3	141	12.3	30.1	1	train
24614668	M	0	0	0	0	11.7	10.2	255	3.73	13-15	1	57.68	126.36	71	14.9167	36.52	163	85	37.1796	68	1.9422	28	0.8	13	9	9	154	4.1	141	13.6	28.2	0	train
22231259	M	1	0	0	0	12.1	7.7	190	3.81	13-15	1	53.1	125.35	70.88	16.0417	36.79	165	85.4	25.945	66	1.5416	30	1.1	13	29	9.1	120	4.3	145	11.8	29	0	train
24080017	F	0	0	0	0	8.6	16.8	124	2.99	9-12	6	79.9792	154.833	88.913	18.3043	36.8557	157	45.2	18.3375	91	0.882	20	1.4	16	20	8.8	120	4.8	141	13.4	26.3	1	train
20177770	M	1	1	1	1	6.9	9.4	195	2.13	13-15	3	54.5	111.92	70.5	24.5	36.5217	160	64.8	25.3125	91	0.7656	30	2.1	22	56	9.9	319	6.5	141	14.4	29.7	1	train
22256279	M	1	1	0	0	6.5	7.6	97	2.01	13-15	0	45.1935	116.71	78.9394	14.2297	36.9243	174	96.1	31.7413	71	1.3208	23	2.8	16	156	8.9	193	6.4	139	14.5	27.4	1	train
23407065	F	0	0	1	0	14	17.7	421	5.82	13-15	1	70.6522	153.043	59.24	15.36	36.4983	175	65	29.4076	91	0.6039	24	0.7	13	11	8.4	104	4.4	142	13	25.6	0	train
28883726	M	0	0	0	0	9.4	24.3	250	3.14	13-15	4	59.4444	137.528	95.7778	17.4324	36.7386	183	122	36.4299	28	1.1456	29	0.9	13	8	8.6	294	3.9	142	14.4	25.7	0	train
28175919	M	0	0	0	0	10.1	7.9	55	2.85	13-15	5	96.875	142.25	108.034	21.2759	36.992	175	77.1	25.1755	60	1.63	27	0.8	22	7	8.2	132	4.4	148	16.9	40.6	0	train
27731442	F	0	0	0	1	8.6	20.2	366	2.75	3-8	2	48.8571	141.24	101.036	20.7778	36.27	157	54.6	22.151	91	1.212	26	1.1	20	24	8.9	142	4.6	144	13.6	32.5	0	train
21839636	F	0	0	0	1	8.7	19.8	212	2.63	9-12	3	81.16	122.84	94.4231	16.2679	36.7371	163	67	25.2174	78	1.73	26	0.9	21	22	9.6	163	8.6	138	13.7	27.6	1	train
26228415	M	0	0	0	1	5.4	9.4	177	1.92	13-15	7	34.4412	58.5	93.5385	17.4615	36.88	150	75.3	24.4603	77	2.4651	17	1.9	15	73	7.3	750	5.6	137	22.8	38.8	1	train
27419944	F	0	0	0	0	9.9	15.1	110	3.25	9-12	5	63.5385	110.269	85.52	16.3704	37.7488	173	61.3	28.4055	26	1.77	18	1.2	16	17	8	142	3.9	138	15.5	26.5	0	train
22855385	M	1	1	0	1	9.3	16.1	205	2.91	13-15	3	69.75	139.625	75.7857	22.9615	36.9988	175	89.9	29.3551	57	1.08	22	1.6	21	30	8.7	311	4.3	138	12.1	31.8	1	train
20318886	F	0	0	0	0	10.3	5.4	329	3.27	13-15	2	53.28	132.308	76.7037	16.7778	37.175	168	50.05	27.3646	91	1.2502	27	1.7	18	39	12.7	102	4	143	13.7	39.6	1	train
27811194	M	0	0	0	1	7.1	25.3	156	2.22	13-15	1	55.1667	129.958	63.6	20.8036	38.0856	178	77.3	24.3972	78	0.66	26	1	16	12	8.5	173	4.4	134	24.5	28	1	train
28146702	M	1	0	1	1	12.1	12	144	3.91	13-15	1	83.2609	127.87	103.231	17.5769	36.7362	183	108	32.2494	69	0.561	27	0.9	17	21	9	178	4.7	145	12.8	27.8	0	train
28253987	M	0	0	0	0	9.1	15.3	124	2.78	13-15	0	66.7308	111.769	84.9688	20.4074	37.5256	183	77.6	23.1718	38	2.22	24	1.1	17	20	8.6	117	5	143	14.7	26	0	train
21192280	M	0	1	0	1	7.2	10.9	106	2.12	9-12	7	58.4545	126.682	60.3182	15.4762	35.8971	178	68	21.4619	82	1.3735	28	2.7	13	48	10	162	3.6	145	39.7	38.1	1	train
27319499	M	0	1	0	0	11.9	3.9	98	3.82	13-15	4	80	110.632	91.2105	19.5789	37.11	178	65.1	25.6204	56	0.97	24	2.2	11	32	9.2	102	4	143	18.6	35.3	0	train
29627754	M	1	0	1	1	12.9	7.2	161	4.27	13-15	4	69.72	126.545	104.885	26.1923	36.8612	180	112.3	34.6605	83	1.2915	29	1.2	11	19	8.1	163	4.7	137	13.4	26.7	1	train
24273476	F	0	0	0	0	10.7	6.3	111	3.18	13-15	3	71.4	106.5	82.6	16.95	36.732	178	57.2	21.5408	49	1.6128	25	0.5	13	3	7.8	97	3.7	136	13.2	31.2	0	train
27226169	M	1	0	0	0	8.4	14.6	291	2.64	3-8	5	58.2609	101.478	81.7083	14.5417	36.87	183	85.8	25.6204	54	1.46	27	1.5	15	14	8.2	194	5	140	11.5	25.6	1	train
24554666	M	1	0	1	0	11.5	8.9	160	4.02	9-12	8	65.92	128.92	75.4615	17.4231	37.5871	170	76.05	21.4639	85	1.6128	27	0.6	12	21	8.4	117	3.6	138	13	32.1	1	train
24027810	F	1	0	0	1	9.4	9.9	198	2.74	13-15	2	59.931	126.75	79.3714	19.3714	36.812	168	62.2	22.038	84	1.93	25	0.5	20	11	8.5	158	4.2	138	13	25.9	0	train
25158847	F	1	0	0	1	10	9.8	153	2.97	13-15	2	59.931	126.75	79.3714	19.3714	36.812	168	62.2	22.038	84	1.93	25	0.5	20	11	8.5	158	4.2	138	13	25.9	0	train
26453553	F	0	1	1	1	9.2	19.5	179	2.87	13-15	4	69.8571	120.714	95.9286	22.5455	36.6675	175	50	33.0171	81	0.495	24	1.9	18	32	8.3	149	5.4	147	13.7	32.9	1	train
27739503	M	0	0	0	0	11.3	6.3	64	3.31	13-15	2	79.8571	149.071	79.8824	18.9412	37.35	175	135	29.4118	64	0	24	1.3	14	25	9	101	4.2	135	26.3	48.7	0	train
26148374	F	0	1	0	0	9.1	9.1	138	3.16	13-15	3	58.4762	155.905	66.931	23.8276	36.99	183	73	28.5802	91	0.918	27	1.7	18	46	9.8	121	5	142	11.2	26.8	0	train
27795852	F	0	1	0	0	9.6	8.9	167	3.32	13-15	2	58.4762	155.905	66.931	23.8276	36.99	168	73	26.2673	91	0.918	27	1.7	18	46	9.8	121	5	142	11.2	26.8	0	train
28366652	F	0	1	0	0	11	7.2	159	3.58	13-15	2	58.4762	155.905	66.931	23.8276	36.99	160	73	31.8339	91	0.918	27	1.7	18	46	9.8	121	5	142	11.2	26.8	0	train
20267911	M	0	0	0	0	12.1	14.1	525	3.1	13-15	1	73	156.529	81.375	18.7333	37.1671	180	83.5	25.7716	85	1.01	24	0.9	15	25	9	138	4.8	144	13.9	28.6	0	train
22451428	M	0	0	0	1	10.3	7.2	75	3.02	9-12	7	62.2121	132.091	68.7273	16.4531	36.38	170	79	29.5184	82	1.206	26	0.7	15	17	8.1	129	4	139	18	30.4	0	train
21412538	F	1	1	0	1	9.3	22.7	220	3.14	13-15	2	61.28	155.417	94.36	28.88	37.6971	155	65	27.0552	55	3.1872	28	4.1	45	192	9.6	626	6.4	145	12.7	33.9	1	train
25954488	F	0	0	1	1	6.9	25.8	253	2.23	13-15	4	52.875	120.208	86.5106	19.32	37.555	155	64.6	26.8887	51	0.65	33	1.3	20	33	10.2	110	4.5	140	13.3	44.7	1	train
21337716	M	1	1	0	1	9.3	11.1	170	2.79	13-15	3	79.24	144.04	81.68	15.24	36.7033	180	105.2	32.4691	81	1.008	22	1.1	21	20	8.6	190	3.7	137	11.8	65.3	1	train
27082127	F	0	0	0	0	7.3	12.2	47	2.3	13-15	6	51.875	131.25	80.3	15.3	36.924	177	45.4	28.059	91	1.3068	28	1.2	17	23	9.5	162	4.1	136	11.9	25.7	0	train
27497410	M	0	0	1	0	8.5	23.7	316	2.65	3-8	3	73.7692	144.724	94	17.1724	37.9787	183	78.3	23.3808	59	0.6656	33	1.5	14	37	9.3	174	4.4	147	14.2	33.2	0	train
26943502	M	1	1	0	1	7.2	8.6	156	2.61	9-12	6	67.2222	152.065	65.5556	18.4615	36.98	175	54.35	17.7469	60	0.91	28	1.4	14	32	8.8	294	4.5	140	13.9	33.3	0	train
26061098	M	0	1	1	1	8.2	5.7	163	2.38	13-15	4	56.68	147.44	80.1923	21.26	37.1733	163	82.3	20.5485	81	0.64	27	5.1	21	94	8.8	109	4.6	144	26.3	43.9	1	train
26497591	M	0	1	0	1	8.5	13.9	77	2.8	13-15	6	55.25	113.929	75.5357	17.7241	36.8722	178	64	20.1995	86	0.54	24	2.3	14	65	9.6	115	4.9	146	18.6	29.8	1	train
20980090	M	0	0	0	0	8.1	23.6	103	2.64	13-15	2	67.0645	111.694	93.4839	18.2812	37.5763	178	82.25	25.9595	53	0.99	22	1.3	12	16	7.8	108	5.6	140	13.4	25.8	1	train
23983593	F	0	0	0	0	10.1	14.7	161	3.3	13-15	1	76.68	151.48	72.8333	19.8333	36.7714	178	56.55	33.218	81	0.2	23	0.6	16	13	8.8	152	3.8	134	13.3	30.1	0	train
28207863	F	0	0	0	0	11	6.7	202	3.59	13-15	1	76.68	151.48	72.8333	19.8333	36.7714	170	56.55	31.6327	81	1.0302	23	0.6	16	13	8.8	152	3.8	134	13.3	30.1	0	train
27705204	F	0	0	0	1	10.2	12	215	3.47	9-12	3	55.3043	129.435	70.5484	17.9677	37.0283	163	67.2	31.0007	86	2.29	26	0.9	17	21	8.3	128	4.8	143	16.8	33.9	0	train
29008025	M	1	1	0	0	10.4	12.7	129	3.09	13-15	4	58.16	105.76	127.4	15.9615	37.7943	168	81	21.0498	80	0.322	23	2	16	38	8.5	168	4.8	141	12.5	27.6	1	train
26129263	M	0	0	0	0	12.5	13.9	235	3.9	13-15	2	55.8333	137.111	68.9259	15.1852	37.1483	173	102.8	34.348	74	0.618	22	0.8	19	12	8.5	115	4.5	137	13.2	29.1	0	train
22742698	M	0	0	1	1	14.4	7.3	175	4.64	13-15	6	50.8667	100.883	81.3333	22.4831	37.4087	152	54	23.3726	84	0.53	36	0.6	14	14	8	174	4.6	142	13.8	38.6	0	train
20575466	F	1	0	0	0	8.8	11.9	218	2.92	13-15	2	66.9853	147.121	91.6786	17.5714	36.9267	168	59.65	21.1345	88	0.7665	25	0.7	18	23	8.8	218	4	140	14.3	28.1	0	train
27559992	F	0	0	0	1	8.3	9	235	2.68	3-8	3	48.2308	97.2788	86.2292	20	36.33	163	65.7	24.7281	85	1.03	29	0.7	13	17	9	107	4.9	135	16.9	66.7	0	train
29084131	F	0	0	0	0	11.9	9.5	164	3.92	13-15	3	52.4	144.2	85	24.3	38.03	183	72	40.0292	87	1.0625	26	0.8	18	22	9	185	3.9	142	12.4	18.9	0	train
21902561	M	0	1	0	1	11.4	6.9	78	3.7	13-15	2	72.7143	108.143	90.5333	19.6	37.18	157	107.8	26.3465	61	1.27	26	1.1	14	15	8.3	104	3.9	135	28.5	38	0	train
28875332	F	0	0	1	0	11	11	143	3.62	13-15	3	57.7917	118.208	79.0769	15.1538	36.588	175	48	24.6094	88	0.23	22	0.6	13	19	7.9	77	3.3	135	13.1	28	1	train
25154393	M	1	0	0	0	8.9	9.9	59	3.1	13-15	4	62.3077	135.615	82.8571	17.8103	36.645	160	59.8	23.0796	81	2.2876	27	1.1	16	33	8.6	193	5.5	141	11.8	31.1	1	train
22013333	M	1	0	1	0	7.2	8.8	263	3.4	9-12	1	71.75	135.083	60.75	14.25	36.5871	165	93.3	32.3424	80	0.228	27	0.6	13	12	8.8	110	4.4	143	12.2	27.3	0	train
20320191	M	1	1	1	1	11.2	13	249	4.19	13-15	5	54.04	122.72	62.64	16.8462	36.66	180	99.5	46.7097	77	1.27	28	2.6	19	29	8.3	262	5	134	12.9	25.8	1	train
21789333	F	0	0	0	0	11	17.5	215	3.81	9-12	2	76.92	133.64	88.3077	20.4231	36.7	178	63.3	22.0741	78	0.61	27	0.8	14	18	8.8	155	4.6	145	12.1	27	0	train
22390120	M	1	1	0	1	10.2	4.4	157	3.47	13-15	8	52.28	104.24	72.12	19.6	36.87	155	70.9	30.3623	85	0.918	22	2.5	23	75	8.9	266	4.1	142	14.4	23.5	0	train
28281599	M	0	1	1	0	9.6	24.3	102	3.3	13-15	6	76.96	139.84	101.577	30.2963	36.675	178	60	24.7793	82	0.217	27	2.2	17	45	9.1	183	5	143	32.5	150	0	train
23074463	F	0	0	0	0	9.8	30.6	122	3.23	13-15	7	81.3214	118.25	144.815	25.4167	36.4182	178	60	24.6484	24	0.75	20	0.8	27	18	8.5	381	4.5	156	13	32.6	1	train
21919715	M	0	0	0	0	9.3	9.7	221	2.7	3-8	3	73.56	136.074	104.769	20.5	37.2929	168	103.8	27.1605	71	0.748	28	0.8	19	13	9	148	4.2	131	13.6	30.4	0	train
27021962	M	0	0	0	0	10.1	10.9	225	3.22	13-15	2	50.9048	128.095	58.3704	17.2593	36.0629	168	78	31.8339	91	0.693	31	1.3	15	30	8.8	161	4.2	139	12.9	26	1	train
29383855	M	0	0	0	0	9.4	13.3	153	3.03	13-15	2	65.8077	118.038	66.5294	18.8824	37.2788	168	63	22.3214	73	1.4208	27	1.5	14	20	8.6	164	3.9	139	14.3	29.4	0	train
25509560	M	1	0	1	0	9.8	17.4	172	3.15	13-15	6	68.9286	113.943	84.9062	19.9412	36.7967	188	158.4	44.8167	51	1.85	27	1.2	14	17	8.8	170	5.3	138	11.6	24.2	0	train
20276420	F	0	0	0	0	11.1	9.9	282	3.42	13-15	3	56.3333	102.458	77	18.28	37.23	170	67.3	38.1271	87	1.0125	21	1.2	18	29	9.6	133	4.5	144	13.6	22.5	0	train
28219512	M	0	0	0	0	13.6	13	190	4.44	13-15	0	83.2222	144.667	79.7333	18	36.9533	147	91	22.9769	60	1.12	20	0.8	18	10	8.4	132	3.6	140	13	25.4	0	train
26758552	F	0	0	0	1	9.8	10.2	160	3.16	13-15	1	68.2917	135.167	61.24	23.56	36.722	173	76	34.348	74	1.577	25	0.8	14	13	8.3	176	6.2	142	11.9	26	1	train
23408859	M	1	1	0	0	7.3	12.9	34	2.35	13-15	7	67.5833	129.5	85.8	20.2083	37	170	103.9	25.3125	62	1.6275	26	1.6	20	43	9.1	228	4.6	142	23.3	58.6	0	train
27452783	M	0	0	0	0	10.3	14.3	166	3.29	13-15	2	75.64	119	103.6	17.6154	37.2912	170	97.1	33.5986	33	0.69	24	1.3	18	6	8.5	169	4	138	12.5	27.6	1	train
20114182	F	0	0	0	0	12.4	10.4	376	4.14	13-15	2	73.8571	129.5	88.0714	20.5714	36.8314	168	53.5	19.487	75	1.05	18	0.8	13	28	7.7	204	4.7	145	14.2	24.3	0	train
21803732	M	0	0	0	0	7.5	14.6	62	2.56	13-15	8	72.1667	123.093	109.731	16.2963	37.372	160	59.5	22.3529	59	3.4944	20	1.1	24	12	9.4	156	4.1	163	10.8	31	0	train
23647775	M	0	1	1	1	9.3	15.5	132	2.93	3-8	6	66.4231	120.538	80	22.3448	36.961	157	65.5	29.3529	86	0.7917	25	1.8	16	44	8.9	156	4.3	139	29.8	32.4	1	train
21415133	M	0	0	0	0	9.1	8.8	212	3.04	13-15	4	56.0476	115.048	66.3182	18.7727	36.4057	170	70	24.2215	86	1.863	28	0.9	13	18	8.8	153	4.1	145	13.4	27.7	0	train
29815381	M	0	1	1	0	6.7	5.7	29	2.4	9-12	10	65.0952	103.571	89.913	16.8333	36.4717	168	62.1	24.7793	82	1.06	25	2.2	13	32	7.8	88	4.6	144	14.4	30	1	train
24529183	F	0	0	0	0	6.3	14.9	79	2.13	13-15	10	64.9259	106	113.154	24.9828	36.705	170	110.45	38.218	32	2.94	18	1	20	13	7.7	131	4.9	146	15.3	32.1	0	train
28938467	M	0	0	0	0	11.1	19	193	3.62	9-12	1	69.3529	157.5	73.0526	20.1154	37.236	165	86	18.5688	83	1.1316	29	1.1	15	21	8.7	146	3.8	137	13.5	26.6	0	train
27976488	F	1	1	1	1	8.3	12.2	28	3.03	13-15	5	68.8214	132.143	96.04	20.129	36.9514	150	70	31.1111	74	1.4299	33	2.3	21	90	9.3	260	4.7	141	25.8	71.3	1	train
22490432	M	0	0	0	0	2.5	21	73	0.79	3-8	5	52.913	136.587	94.1923	19.9615	37.815	168	52.3	33.5986	80	0.6039	21	1.2	18	13	8.2	158	4.5	144	13.9	35	0	train
27305008	M	0	0	0	0	11	6.9	101	3.12	13-15	3	52.72	114.32	80.9615	16.4815	36.845	183	77.2	29.321	88	0.852	24	0.6	9	16	6.7	92	3	142	12.8	28.5	0	train
21134982	F	0	0	0	0	7.7	24.3	202	2.67	13-15	0	72.4286	142.224	104.375	24	37.0457	183	81.05	22.9778	73	1.83	23	0.9	14	32	8.8	188	5	141	12.9	29.3	0	train
28805203	M	0	0	0	0	7.9	10	118	2.94	13-15	2	79.7143	153.333	57.7826	19.1304	36.7857	165	57.3	24.3592	89	1.31	20	1.9	11	25	8.7	96	4.5	142	30.4	34.5	1	train
20082476	F	0	0	0	0	10.1	4.2	248	3.2	13-15	1	82.3333	159.167	72.8	14.3	36.335	170	38.4	24.841	79	0.572	34	0.8	9	32	10.2	106	3.5	140	12.5	23.6	1	train
24746707	F	1	0	0	0	7.8	16.4	181	2.67	13-15	1	51.72	145.08	83.04	17.9231	37.6175	173	88.7	29.6368	70	2.01	25	0.9	14	14	8.6	253	4.4	146	12.9	28.6	0	train
23414324	F	1	1	0	1	11.3	17.4	189	3.95	13-15	5	61.7143	134.429	75.5	23.5833	37.4067	165	54.5	20.0184	91	0.94	24	0.8	13	25	8.5	180	4.3	140	12.3	24.8	0	train
29029681	M	0	0	1	1	8.1	14	168	2.6	13-15	2	64.96	136.08	100.536	20.4643	37.1967	185	89.7	30.7564	79	1.343	33	1.7	19	31	9.3	121	4.3	153	20.6	32.5	0	train
27182974	M	1	1	0	1	7.2	15.8	154	2.33	3-8	3	53.8214	153.429	70.3793	21.6552	37.865	178	87	31.7416	66	0.618	27	6.7	22	75	11.1	530	5.1	139	13.2	36.7	1	train
27281775	M	1	1	0	1	12.1	7.2	103	4.19	13-15	0	74.9231	121.077	92.625	22.0625	36.695	175	82.4	24.589	67	0.644	33	1.3	15	22	9.4	147	3.4	146	16.2	30.1	1	train
24530382	F	0	1	1	1	10.2	10.1	229	3.4	13-15	4	57.4211	122.654	94.7	18.5	36.9829	157	96	39.4099	64	0.64	28	1.7	18	39	9.3	172	5.2	138	13.8	32	1	train
25483863	F	0	0	0	0	11.1	17.1	303	3.58	3-8	4	69.7895	132.842	84.5909	20.3182	36.9457	173	56	34.9914	86	1.01	27	0.6	15	10	8.1	79	3.8	142	14.7	30.7	0	train
22952662	M	0	0	0	0	6.3	22.2	5	1.96	13-15	6	59.2903	111.548	76.375	18.9375	37.0364	185	85.3	24.9233	68	0.87	20	0.9	15	26	7.7	112	4.2	142	15	26.1	0	train
28968918	M	0	0	0	0	13	13.1	273	3.97	13-15	1	79.913	145.087	61.84	17.4286	36.734	183	75.4	26.2673	68	2.37	23	1.1	18	16	8.8	169	4.2	143	12.6	28.8	1	train
29658489	M	1	1	0	1	8.7	6.9	241	2.63	9-12	8	62.7083	122.269	88.8276	22.0714	36.5083	180	88.1	55.6264	88	0.7488	32	2.9	21	163	8.6	211	7.3	141	15.1	32.6	1	train
28125931	F	0	0	0	0	9.4	14.6	145	3.19	9-12	6	76.6087	122.565	101.833	21.2	37.2967	165	87.2	32.0294	30	2.02	20	0.8	21	11	8.2	68	3.8	139	11.1	21.6	0	train
24363664	M	1	0	0	1	9.8	19.2	61	3.26	13-15	9	66.8519	106.741	100.852	18.1667	36.04	170	70	24.2215	91	0.5712	16	3	33	65	8.6	343	5.4	142	33.5	51.4	1	train
25878275	M	0	0	0	0	9.7	14	82	3.29	9-12	9	83.8947	144.105	106	21.95	37.4733	178	101.95	32.1771	53	0.75	28	0.9	26	12	9.2	219	5.2	143	18.8	29.1	0	train
29979074	F	0	0	0	0	8.5	10.1	197	2.85	9-12	3	91	159.231	94.907	20.1905	37.79	178	70	22.0932	76	1.71	26	1	21	18	9.6	134	4.9	146	13.7	26.8	0	train
20326640	M	0	0	0	0	11.3	16.4	223	3.57	9-12	4	60.96	143.28	101.347	20.551	37.5425	183	68.5	30.0625	66	0.41	30	0.9	23	14	9.4	191	4.2	145	12.9	33.4	0	train
23190826	F	1	1	1	1	12.3	12	121	4.25	13-15	2	68.68	100.08	116.542	34.1739	36.73	173	56.35	22.0911	66	0.78	21	3.8	23	83	8.2	122	4.3	138	41.8	28.2	0	train
20983242	F	0	0	0	0	10.6	5.5	170	2.89	13-15	2	50.7917	117.792	80.32	17.92	36.5657	170	78.35	27.1107	74	0.4788	24	0.6	18	8	8.2	148	6.7	137	11.7	24.8	0	train
20443962	M	1	1	1	1	11.7	13.3	155	4.19	13-15	2	57.4348	139.5	100.917	21.24	37.51	183	91	27.1731	70	0.6517	36	1.3	19	31	9.4	249	3.9	143	17.4	42.9	1	train
27477277	F	0	0	0	0	10.1	12.8	155	2.89	9-12	3	62.875	133.35	93.725	16.05	37.75	163	62.35	22.151	85	0.471	23	0.7	20	16	8	137	4.8	131	11.4	26.9	1	train
26500719	M	0	1	0	1	9.7	14.2	103	3.35	9-12	5	60.7083	108.25	86.48	17.8333	36.75	163	57.8	28.699	88	1.8612	31	1.8	15	84	8.6	154	4.4	141	13.6	25	1	train
27711456	M	1	0	1	1	7.2	16.8	214	2.45	13-15	1	78.7222	133.667	66.95	20.7368	36.654	168	80.7	22.9778	78	0.7462	26	1	10	16	9.5	231	4.9	133	11.4	25.9	0	train
21858457	M	0	0	0	0	14.2	10.4	269	4.6	13-15	2	63.2727	123.545	79.0833	16.8333	37.0167	180	105.8	21.1328	81	1.3208	26	1.3	18	19	10.7	134	6.5	138	23.1	24	0	train
20903713	F	1	0	0	0	11.6	9.2	304	4.33	13-15	1	72.8333	125.278	86.6	17.85	36.032	170	100.15	34.6605	66	1.7664	25	0.9	17	21	9.5	167	4.5	138	13	19.2	0	train
28764876	F	0	0	0	0	9.1	13.9	102	2.97	13-15	3	54.963	147.815	98.8846	16.6852	36.395	163	73.6	25.2342	80	1.1725	26	1	11	20	9.6	98	4.1	146	11.4	34.6	0	train
23856563	M	0	0	1	0	8.9	22.4	262	3.43	9-12	10	73.75	152.25	78.7692	24.3846	38.031	183	90.6	27.0537	56	0.67	25	1.1	17	17	9.6	278	5.6	143	13	36.8	1	train
27676243	M	0	0	1	0	8.9	6.8	296	4.32	9-12	4	73.75	152.25	78.7692	24.3846	38.031	183	90.6	27.0537	56	0.67	25	1.1	17	17	9.6	278	5.6	143	13	36.8	1	train
23991615	M	0	1	0	0	6.3	8.6	272	2.05	13-15	4	68.9231	155.846	67.5882	16.7647	36.5267	155	53.7	30.346	75	0.4536	24	11.7	33	147	8.3	175	5.6	138	11.8	31.7	1	train
24943388	M	0	0	0	0	7.7	10.2	154	2.49	13-15	1	79.6667	149.769	97.0526	19.6316	37.066	178	72	24.6484	82	1.1456	27	1	15	17	8.9	160	3.8	140	12.4	25.7	0	train
29320770	M	0	0	0	0	13.7	14.2	262	4.45	13-15	5	75.7857	141.214	72.6429	18.0667	36.6867	188	109	30.8397	66	0.9768	23	1	13	23	8.5	153	4	150	14	37.1	0	train
24852887	F	0	0	0	0	13	11.7	183	3.98	13-15	6	60.5	121.167	91.6875	16.3125	36.35	168	69.4	24.589	89	0.8979	28	0.8	15	19	8.7	126	3.7	145	14.7	29.8	1	train
25592131	M	0	0	0	0	7.3	9.8	115	2.7	13-15	5	74.32	124.28	75.9615	13.8269	33.6	178	104.667	29.1918	54	0.25	22	1.7	20	19	8.5	150	4.6	147	15.1	37.8	1	train
24158263	M	0	1	0	0	8.2	6.2	188	2.44	13-15	6	60	125.091	74.6087	13.4783	36.23	180	89	27.4691	71	0.26	28	8.2	21	78	7.9	172	4.4	138	14.2	24.9	1	train
21311658	M	0	0	0	0	9.8	10.9	245	3.45	13-15	1	58.1364	132.712	84.2812	15.6452	36.685	175	78	38.9175	72	0.7992	23	0.9	13	23	8.5	98	4.1	137	12.2	31.7	0	train
27116966	M	1	1	0	1	9.4	10.8	175	2.95	13-15	6	75.4286	130.571	113.103	21.9032	36.4725	178	117.8	37.1796	64	0.39	24	13.6	38	114	9.3	255	5.1	144	53.4	150	1	train
22941019	F	0	0	0	0	9.5	15.2	105	2.93	13-15	7	58.52	104.84	74.3333	19.5833	37.3333	150	53.6	23.8222	65	0.94	20	0.8	18	12	8.9	149	5	157	13.1	29.1	1	train
28635150	F	0	1	0	1	7.8	6.3	154	2.44	3-8	3	66.5333	164.167	81.9091	19.7222	37.5283	168	62.35	22.0911	62	0.55	32	9.2	23	77	10.1	152	6.8	138	14.3	42.5	1	train
29728210	F	0	0	0	0	10.4	7.2	219	3.43	9-12	3	55.9583	106.833	74.8	18.24	36.6371	178	61.7	17.3638	82	1.2996	26	0.8	18	18	9.2	143	4.1	138	10.7	29.7	0	train
23371589	F	0	0	0	1	7.3	0.3	20	2.45	13-15	4	84.12	146.96	116.286	26.9048	37.0933	165	95.1	34.9311	82	0.056	31	1.7	15	47	8.9	329	5.2	147	18	34	1	train
25028152	M	0	0	1	0	7.7	13.2	105	2.24	13-15	2	71.9667	117.217	99.2414	19.5172	37.57	173	81.8667	31.0401	59	1.008	27	0.8	14	17	8.7	180	5.1	140	13.7	32.9	1	train
21528282	M	0	0	0	0	11	13.8	143	3.51	13-15	3	68.5	132.773	79.3571	13.9333	36.846	183	92.5	23.8884	65	1.0212	24	1.2	16	21	8.1	136	4.3	139	11	24.4	1	train
26326750	M	0	0	0	0	14.4	11.8	185	4.52	13-15	1	67.8333	112.611	73.4286	19.2857	36.5	157	81.5	24.7444	82	1.1456	25	1	14	17	9.3	109	4.8	137	13.4	30.7	0	train
27521855	M	0	0	0	0	13.4	19.4	278	4.86	13-15	2	67.7273	125.773	56.2	18.12	37.335	185	118.45	34.6092	29	3.3	25	1.1	16	13	9.3	143	4	144	13.2	28.9	0	train
28249464	F	0	0	0	0	8.9	5	157	2.99	13-15	6	82.04	138.12	54.4231	18.0385	36.5567	183	65.7	34.3466	89	1.55	25	0.7	16	9	9	88	3.9	144	9.5	30.6	0	train
28736862	M	0	1	1	1	10.6	7.3	182	3.54	3-8	3	82.05	146.1	81.4143	23.5263	37.13	168	85.3	30.2225	64	0.42	32	2.4	24	64	9.5	187	5.7	164	47.5	89.7	0	train
26291338	F	0	0	0	0	10.4	6.6	185	3.7	13-15	8	61.2857	119.714	101.722	18.9444	36.8429	163	78	30.9715	58	0.79	23	0.6	13	10	8.6	113	4.2	143	13.3	27.4	0	train
20853628	M	1	1	0	0	9.4	8.9	131	4	13-15	1	62.2941	137.706	75.8947	15.8421	37.1	178	78.4	27.1816	77	1.5476	22	2.1	16	37	10.6	120	4.5	142	10	29.5	0	train
27954574	M	1	0	0	0	10.5	10.7	128	3.45	13-15	2	51.44	138.76	86.1481	20.7778	37.0178	173	87.5	29.2359	67	1.1076	27	0.9	15	31	9.6	181	4.9	142	11.7	33.8	1	train
25820656	F	1	0	0	0	10.5	8.8	184	3.5	13-15	2	59.48	140.6	65.56	19.24	36.6443	157	60	25.6204	91	0.96	23	0.8	12	11	8.4	125	4	137	11.6	25	0	train
24408892	M	0	1	0	1	7.9	4.1	75	2.6	13-15	1	57.3333	139.75	73.9231	14.7692	36.3075	140	59.5	30.3571	88	0.6076	12	2.2	17	74	9.8	103	5.4	147	13.4	30.2	1	train
29524172	M	0	1	0	0	9.2	16.2	166	3.13	13-15	2	80.2083	131.542	81.2917	24.5417	36.99	163	65.55	24.6716	82	1.61	23	3.4	17	75	7.9	123	5.4	142	13.7	33	1	train
25664591	M	1	0	1	0	11.3	7.8	131	4.1	13-15	2	67.125	128.917	68	17.1154	36.5	180	80.2	25.7716	91	0.74	25	1	16	23	8.6	224	4.2	138	12.3	35.2	1	train
28174989	F	0	0	0	0	8.3	5.9	108	2.36	9-12	2	85.6818	142.032	100.074	21.36	37.9614	163	74.55	28.059	52	1	27	1.6	22	26	9.6	172	4.8	150	13.5	28.9	0	train
23417630	F	0	0	0	0	10.6	4.7	169	3.54	9-12	5	80.88	137.68	108.464	15.5	36.5933	170	83	28.7197	85	0.8932	29	1	14	29	8.9	136	3.9	145	25.6	74.8	0	train
23994199	F	0	0	0	0	12.7	20.9	288	4	3-8	3	66.5789	137.263	82.4545	19.1818	36.805	155	68.7	28.5952	84	1.12	22	0.8	15	15	10	173	3.6	146	10.7	23.7	1	train
23890104	M	0	0	0	0	11	13.8	175	3.66	13-15	2	68.5	133.692	91.2593	19.5972	37.6887	163	116	27.3646	54	1.1907	24	0.9	21	19	8.9	160	4.8	141	12.2	28.1	0	train
24077429	F	0	0	0	0	11	10.6	191	3.56	13-15	2	66.5238	142.238	77.4	23.2222	36.8533	157	42.8	17.3638	91	1.3992	32	0.5	18	22	9.3	135	4.4	139	41.3	39.7	1	train
21257707	M	0	1	1	0	8.9	18.3	325	3.72	13-15	4	60	95.55	79.2727	20.5455	36.88	180	71	21.1345	65	1.45	22	2.2	20	28	9.1	133	4.2	142	12	25.8	0	train
26495862	M	0	0	0	1	4.9	52.8	85	1.64	3-8	6	85.9583	148.389	121.254	26.85	37.9615	185	110.8	32.374	64	1.4973	30	3	19	59	9.3	122	6.1	147	18	68.5	1	train
20403787	M	0	1	0	0	4.9	8.5	71	1.7	13-15	11	57.32	124.366	83.3214	17.2143	37.4033	170	57.8	20	80	0.9394	27	1.4	22	60	9	128	5.4	147	62.4	36	1	train
26829136	M	0	0	0	0	7	7.3	75	2.29	13-15	8	61.4444	111.556	132.13	27.8182	38.4725	175	81	26.449	19	0.5304	25	1.5	15	17	7.8	274	5.5	148	17.7	36.9	1	train
26462261	M	0	1	1	1	9.2	19.6	207	3.06	13-15	3	55.1667	119.091	98.1515	17.1429	36.275	165	69.85	25.6566	79	1.2342	25	2.7	16	63	8.4	206	5.8	138	15.6	57.5	1	train
24314492	M	0	1	0	0	7.5	8.5	126	2.51	3-8	6	74.8889	156.037	82.5172	16.6562	36.75	163	62.45	23.5048	87	7.28	24	1.3	12	23	8.7	132	4.2	144	12.5	28.5	1	train
28050324	F	0	0	0	0	7	19.1	147	2.12	13-15	1	61.7963	116.481	111.692	24.6538	37.415	152	60.7	26.2725	51	1.7664	25	0.8	24	40	8.9	124	3.9	143	11.3	34.1	0	train
22826721	F	0	0	0	1	10.4	15.6	247	3.25	13-15	0	66.4	144.4	74.5294	15.3529	36.866	165	49.6	31.1514	82	4.7124	26	0.5	17	11	9.3	93	4.4	127	11.8	22.9	0	train
26416232	F	0	1	0	1	9.9	13.7	209	3.09	3-8	7	98.84	143	115.231	24.2692	36.8571	185	60.6	27.3646	91	0.9028	24	0.9	20	31	8.9	135	5.1	132	11.5	29.2	1	train
20430464	F	0	0	0	0	6.9	3.3	49	1.69	13-15	7	62.9167	128.458	82	16.52	37.3791	160	61.05	23.8477	87	0.07	27	1	18	18	8.7	127	3.1	136	14.4	30.6	0	train
27363522	F	1	0	1	1	10.7	5	123	3.75	13-15	3	79.3182	116.788	100.583	21.125	37.1514	165	74.5	27.3646	49	1.29	26	0.7	25	5	9.2	225	3.9	145	14.4	29.8	0	train
26450449	M	1	0	0	0	10.8	9.1	138	3.42	3-8	5	85.04	136.36	86.3846	10.5	36.6967	165	82	25.7716	53	0.52	23	1.1	17	11	8.8	147	4.3	137	13	26.8	0	train
27100413	M	0	0	0	0	6.8	19.6	127	2.17	3-8	3	92.9583	148.5	111	22.7692	37.3893	173	79.9	26.6965	66	2.74	23	0.9	22	63	9.1	128	4.6	147	15.6	27.2	0	train
22581763	M	0	0	0	0	13.1	21.6	118	4.35	9-12	3	66.2174	131	75.9091	18.4091	36.935	168	111	38.1271	41	1.0496	23	1.1	18	7	8.3	145	4.1	135	11.2	29.8	0	train
27263749	M	0	0	0	0	13.8	8.3	186	4.4	9-12	1	66.2174	131	75.9091	18.4091	36.935	183	111	33.218	41	1.0496	23	1.1	18	7	8.3	145	4.1	135	11.2	29.8	0	train
23187690	M	1	1	0	0	6.3	11.8	109	2.08	13-15	9	71.2083	130.833	69.68	16.25	36.87	160	69.9	27.3047	50	1.5416	31	3.7	16	78	9.6	167	4.6	142	10	27.3	1	train
23630517	M	1	0	0	0	12.9	11.6	208	3.69	13-15	4	73.5625	130.25	69.9474	19.5789	36.43	178	98.7	31.1514	79	2.392	26	1	17	17	8.7	163	4.2	139	13.8	23.5	0	train
22941580	M	0	0	0	0	9.1	15	142	3.12	13-15	1	53.1571	121.814	68.5455	19.0735	37.5165	175	63.6	20.7673	32	0.7735	23	0.7	18	7	8.5	114	4.7	149	13.7	25.9	0	train
28833098	M	0	0	1	1	9.3	7.5	239	3.73	9-12	2	62.8261	114.812	90.625	25.34	37.076	175	109.6	35.7878	65	0.59	30	1.3	20	40	9.5	222	5.1	144	23.6	45.2	1	train
21241950	F	0	0	0	0	11.4	9.3	197	3.74	13-15	3	59.1935	118.645	73.2353	21.3939	36.2238	152	69	35.6647	91	0.561	25	1.3	16	23	8.8	160	6	138	41.3	37	1	train
24704537	F	1	1	0	0	6.7	17.6	49	2.02	13-15	7	47.6071	102.571	88.9286	17.6071	36.7656	173	61.5	23.5048	79	0.31	16	2.5	21	60	8.6	171	4.7	140	17.1	27.4	0	train
26118763	M	0	0	0	0	7.7	18.7	79	2.39	13-15	3	68.5	124.477	125.25	19.9286	37.544	183	86.4	25.7995	25	0.84	21	1	18	15	7.9	137	5.5	145	13.2	26.9	1	train
29481142	M	0	0	0	0	7.9	10.7	102	2.45	13-15	7	72.0541	115.243	87.1471	22.0333	35.4911	178	93.45	29.4944	45	1.85	23	2.7	16	42	8	121	4.1	149	20.2	89.6	1	train
23915513	M	0	0	0	0	10.1	18.5	253	3.06	13-15	4	51.25	113.625	104.4	16.06	36.5467	170	148.7	51.4533	51	1.8612	22	1.7	17	25	8.2	165	5.2	138	18.5	39.5	0	train
28349052	M	0	0	0	0	4.1	24.8	53	1.51	13-15	6	51.25	113.625	104.4	16.06	36.5467	170	148.7	51.4533	51	1.8612	22	1.7	17	25	8.2	165	5.2	138	18.5	39.5	0	train
20773910	M	0	0	0	0	10.8	15.1	107	3.41	3-8	2	97.5	138.136	120.615	25.68	38.4483	170	96	33.218	33	1.63	25	0.8	25	14	10.1	143	4.3	148	29.6	58.5	0	train
22525415	F	0	0	0	0	6.2	11.8	50	2.12	13-15	7	57.5	100.684	84.9474	21.1375	37.0694	163	70	26.3465	58	0.72	21	1.3	17	19	8	122	4.2	133	13.8	30.9	0	train
21567341	M	0	0	0	1	11.7	13.7	56	3.85	13-15	4	68.0455	119.727	84	21	36.7143	152	64.5	33.1016	91	0.5687	20	1.1	21	22	8.6	114	4.1	142	19.2	32.2	1	train
29528112	M	1	0	1	1	11.9	6.8	224	3.5	3-8	6	72	132.364	86.4231	23.5652	37.2587	165	71.8	26.3728	71	0.364	23	1.5	46	29	9.2	417	5	144	38.2	87.4	0	train
23857944	M	0	0	0	0	12.7	14.2	213	3.8	13-15	1	71.4783	126.261	87.96	13.24	36.4586	191	115.5	22.151	46	1.863	29	1	8	21	8.1	98	4.4	139	15.3	22.4	0	train
21424706	M	0	1	0	1	6.7	7	125	2.28	13-15	1	69.3333	114.476	93.3462	18.7931	37.1186	155	92.75	27.709	68	0.49	21	2.7	21	124	9	155	4.8	137	20.3	45.7	1	train
26980143	M	0	0	0	0	6.4	25	99	2.17	3-8	10	68.0435	138.522	98.3235	23.7391	37.3257	173	118.5	39.5937	72	0.8366	27	2.3	22	40	9	194	5	147	16	40.4	1	train
20127907	M	0	1	1	1	6.2	11.5	156	2.03	3-8	6	67.5938	114.953	113.179	21.0833	37.8333	163	70	21.7447	81	0.4488	24	5.3	20	52	8.3	130	5.4	145	16.9	31.9	1	train
26910991	M	0	0	0	0	9.1	16.5	234	2.86	13-15	3	55.36	131.64	61.24	15.6923	36.6914	168	65.2	31.4077	88	0.8855	27	1.3	14	25	8.4	136	4.1	141	11.4	26.1	1	train
22617499	M	1	0	0	0	10.8	10.9	402	3.35	9-12	6	54	128.517	84.2593	14.2963	37.1029	163	71.1	26.2346	73	1.2669	24	1.2	21	43	8.6	225	5	142	28.4	42.7	0	train
25020265	M	0	0	0	0	8	9.5	104	2.33	13-15	3	98.3636	132.318	82.2273	17.84	36.7943	173	52.8	17.6418	55	0.69	23	0.9	14	22	9	106	6.1	127	12	24.9	0	train
28502718	F	0	0	0	0	9.9	7.1	210	2.88	9-12	5	67.3043	121.391	95.4615	19.9643	37.2638	163	59.6	22.4322	62	0.814	26	0.7	19	12	9.1	169	5	145	12.6	29.5	0	train
28743204	M	1	1	1	1	10.2	23.8	174	3.46	13-15	1	68.6429	130	77.9286	21.5714	36.5786	175	62.7	20.4735	87	1.72	28	0.9	14	30	8.9	383	9.4	142	14.8	43.8	0	train
24811720	F	1	0	0	0	11.2	11.2	184	3.66	13-15	1	64.8846	125.923	102.333	19.25	36.63	160	94.1	36.7578	63	1.5113	24	0.9	22	13	8.8	197	4.3	141	11.9	33.1	0	train
20863601	M	1	0	0	0	10.9	13.1	115	3.24	3-8	9	65.0385	120.538	68.6923	20.9821	37.4817	168	101	35.7851	70	0.98	27	1.4	22	23	9	157	6.2	139	13.7	22.2	0	train
23306448	M	0	0	0	0	12.4	8.5	189	3.54	13-15	4	59.375	128.625	83.04	20.68	36.89	183	87.5	29.7627	68	0.357	28	0.8	20	12	9.5	90	4	148	10.3	28.9	1	train
28179352	F	1	1	1	1	8.7	6.2	132	2.66	13-15	4	44.7222	127.778	65.2105	15.5263	37.012	173	75.4	30.7363	79	0.987	26	1.4	13	49	9.1	139	4.3	138	13.8	27.7	1	train
23601498	M	0	0	0	0	11.8	7.8	311	3.93	13-15	2	68.3478	120.276	55.2	15.7333	36.9817	170	72.5	30.9259	65	1.77	25	1	18	24	9.1	128	4.2	145	13.5	31.8	0	train
28648165	F	1	0	0	1	10	14	302	3.57	3-8	3	60.6154	125.962	122.692	25.8462	37.5183	188	57.3	27.2377	85	0.88	27	0.7	20	19	9.5	181	4	136	12.4	26.5	0	train
25827308	M	0	0	0	0	13.9	7.2	141	4.41	3-8	3	54.3125	133.75	61.92	14.9808	38.2683	183	86.8	24.2764	88	0.9246	26	1.1	16	15	8.3	172	4.5	140	12.4	18	0	train
24836253	M	0	1	0	1	10.6	6.1	94	3.29	13-15	2	79.8182	154	76.7273	20.3636	37.33	178	110.867	34.9914	39	0.605	24	1.9	20	20	10.2	109	4.6	142	16.1	37.7	0	train
23403244	M	0	0	0	0	8.1	7.6	131	2.66	13-15	3	69.1667	128.4	99.7857	15	37.5106	168	83	29.4076	45	0.471	19	1	15	17	7.7	165	3.9	149	13.2	25.8	0	train
23339111	M	0	1	1	1	8	18.4	55	2.43	13-15	5	65.25	88.75	101.429	17	36.7033	183	60.5	18.0656	62	0.69	25	5.3	19	48	9.7	128	5.8	142	35.9	67	1	train
25787398	M	0	0	1	0	10.2	8	213	3.27	13-15	2	74.4167	129.5	79.4167	19.25	36.985	160	77.4	46.0601	85	0.256	19	1.7	19	36	8	122	4.4	143	10.6	33.7	1	train
22335037	F	0	0	0	0	9.7	8.9	191	3.34	13-15	4	74.4783	124.565	89.1304	18.7917	37.5314	175	72.9	32.374	57	1.31	23	0.7	18	9	9.3	115	4	142	12.1	31.4	0	train
23459186	M	1	0	0	0	11.9	10.7	163	4.03	13-15	1	64.3125	145.5	94.6154	18.5926	36.6709	180	81.35	25.108	62	1.51	25	1.1	15	16	9.5	150	5	138	15.8	36.4	1	train
28145458	M	0	0	0	0	9.2	13.6	66	2.78	13-15	6	67.6667	114.733	106.097	19.5156	36.8956	178	86.8	27.3955	46	0.9794	26	1.1	30	14	7.6	127	5.4	143	13.6	150	1	train
24152227	F	0	0	0	0	8.1	14.1	139	2.43	13-15	2	55.2	135	69.6667	13.9259	36.7683	168	62	28.6048	77	1.28	29	1.1	13	18	8.9	167	4.9	140	12.5	27.5	0	train
25322039	M	1	1	0	0	10.4	7.9	149	3.18	9-12	2	67.3793	129.365	88.0588	18.3571	37.322	157	71.5	27.0588	78	0.7426	23	1.3	18	17	9.7	237	4.4	142	12.3	28.8	0	train
24427748	F	1	0	1	1	9.5	13	119	3.26	3-8	5	51.3704	133.889	82.8889	22.5185	37.7656	163	74.2	27.9273	67	1.2892	24	0.9	16	24	9.2	214	3.5	138	12.5	26	0	train
28528489	F	0	0	0	0	9.9	23.7	148	3.26	3-8	7	52.0455	142.545	71.0909	16.5208	37.185	157	57.4	23.2869	91	0.98	23	1	11	22	8.8	189	3.5	143	13	25.8	0	train
29207457	F	1	1	0	0	9.1	9.1	157	3.61	13-15	6	54.5172	120.828	70.7667	15.5333	36.9357	183	54.75	25.1755	77	0.89	30	5	17	26	8.5	73	5	138	15.4	26	1	train
24909983	F	0	0	0	0	6.9	8.8	66	2.49	13-15	4	63.9583	130.25	69.8462	19.0385	36.6571	180	54.8	29.5184	84	0.73	28	1.2	15	36	9.5	160	4.5	140	10.7	28.2	0	train
25549659	M	1	0	0	1	11.3	15.7	94	3.76	13-15	4	58.8214	127.321	80.6071	19.1379	38.1418	170	91.7333	31.7416	79	0.98	23	1.5	16	35	9.2	244	4.8	144	16.4	26.6	0	train
23664998	F	0	0	0	0	9.4	8.3	509	2.99	13-15	2	63.5	122.75	92.7647	20.5294	36.8	157	51.4	20.8528	91	0.987	25	0.9	13	17	9.2	105	4.4	138	13	29.4	1	train
20831772	F	0	0	0	0	8.7	17.8	145	2.82	13-15	2	57.6622	139.851	58.6	18.75	36.6422	160	50.8	19.8438	88	1.0353	29	0.9	18	18	8.1	145	3.8	137	14.2	26.4	0	train
21851069	F	0	0	0	1	11.9	7.3	168	4.04	9-12	1	55.3043	129.435	70.5484	17.9677	37.0283	163	67.2	28.4005	86	1.6275	26	0.9	17	21	8.3	128	4.8	143	16.8	33.9	0	train
24440194	F	0	0	0	0	10.7	11.5	227	3.83	13-15	1	68.3333	129.958	86.75	20.3333	37.0567	165	95.6	21.198	20	1.44	22	0.7	15	9	8.6	116	4.3	139	12	30.4	0	train
20387186	F	0	1	0	1	12	10	233	4.13	13-15	6	59.3913	126	81.6667	18.0152	37.1117	165	64.8	23.8017	72	0.666	30	1.3	18	26	8.9	116	4.1	144	11.6	34.1	0	train
25600299	M	0	1	1	1	12.1	13.1	192	3.67	13-15	3	73.6	135.28	92.6	20.14	37.1933	160	69.5	32.0703	72	0.864	23	1.2	20	13	9.7	128	3.9	150	11	28.1	1	train
25748053	F	1	1	0	0	10.9	9	190	3.73	13-15	0	62.6364	161.545	68.5	16.8333	36.92	163	88.1	17.7469	81	0.55	25	1	17	27	8.7	126	4	142	12	21.5	0	train
27597939	M	1	1	0	1	8.9	8.3	168	3.03	13-15	3	75.25	143.333	92.84	16.36	37.2483	173	66.9	22.3529	76	0.216	22	3.1	23	45	8.9	319	6.1	141	14.8	150	1	train
21122595	M	1	0	1	0	12.9	9.1	143	3.97	9-12	3	71.75	135.083	60.75	14.25	36.5871	178	93.3	29.6515	80	0.83	27	0.6	13	12	8.8	110	4.4	143	12.2	27.3	0	train
28366457	F	0	0	0	0	10.3	15	246	3.87	13-15	2	55.48	98.8	72.9231	16.0962	37.36	168	71.5	28.8938	24	1.83	21	0.9	18	14	9	159	5.8	138	12.7	25.1	0	train
28158383	M	1	0	0	1	7.8	16.3	100	2.43	3-8	12	57.5172	103.793	87.1379	18.6667	36.3429	173	117.95	39.4099	69	4.78	23	1.1	14	20	8.6	213	4.9	143	14.8	27.6	0	train
26919892	M	0	1	0	0	6.3	22.7	163	1.68	13-15	6	62.6429	103.607	98.5357	21.9848	37.5789	178	96.2	30.3623	56	0.884	25	1.5	18	35	7.5	141	4.7	136	18.7	40.2	1	train
20439377	M	1	1	0	0	10.1	18	146	3.49	13-15	4	71.3333	158.167	87.96	25.4	37.025	178	105.1	29.3848	71	0.52	22	0.9	19	25	8.9	174	3.8	143	15.5	108.5	0	train
29003854	M	1	0	0	0	11.3	6.1	168	4.25	13-15	1	80	147.25	63.8125	17.2273	37.2857	173	92.9	31.0401	87	0.88	27	0.8	15	25	9.2	210	3.7	142	12.9	31.6	0	train
29468751	F	0	0	0	1	7	7.2	78	4.78	13-15	2	68.2917	135.167	61.24	23.56	36.722	170	76	19.8438	74	0.72	25	0.8	14	13	8.3	176	6.2	142	11.9	26	1	train
24971591	M	0	0	0	0	10.4	14.5	12	3.15	13-15	8	50.52	98.6	67.4231	17.8148	37.79	178	77.5	24.4603	54	0.33	22	1.3	12	25	8.3	116	4	143	13.1	29.3	1	train
25644593	M	1	1	0	1	9.9	10.1	206	3.4	3-8	3	81.48	161	122.414	23.2667	37.1233	178	113	35.6647	72	0.55	38	1.2	26	30	9.4	268	4	150	15.9	108.9	0	train
27162817	M	1	0	0	1	6.9	14.1	209	2.35	3-8	1	68.4516	122.594	103.435	24.5833	36.8586	168	70	24.8016	86	0.43	25	1.7	27	95	9.2	509	5.5	143	39.6	62.7	1	train
20901686	F	0	0	1	1	7.7	10.2	165	2.67	9-12	3	63.6207	121	105.633	23.5484	36.5045	152	78	23.1405	91	0.25	29	1.1	15	24	8.4	140	4.6	144	14.1	26.9	1	train
21385495	M	1	0	0	0	9	10.9	227	2.92	3-8	4	74.1176	167.059	80.8148	18.4737	37.2943	168	55	19.487	91	0.91	29	1.1	16	29	9.4	178	3.8	140	15	25	1	train
26836438	F	0	0	1	0	11.2	7.4	210	3.53	13-15	1	48.1765	105.882	70.7368	18.25	36.466	157	54.3	28.5665	67	0.9828	25	1	17	19	9.1	107	5.6	141	11.2	24.6	0	train
26025798	M	1	0	1	0	11.5	19.8	134	3.71	9-12	3	83.88	135.56	108.654	29.6154	37.085	183	106.4	31.7716	53	1.54	20	1.4	29	43	9.5	857	8	155	12.9	28.1	0	train
20539533	F	0	0	0	0	10	12.5	290	3.35	13-15	1	65.3333	125.5	122.9	25.7308	36.96	160	54.1	21.1328	84	0.63	22	0.6	18	12	9.5	146	3.9	141	12.2	27.5	0	train
28194773	F	1	1	0	0	9.4	15.7	232	2.88	13-15	2	50.6	134.44	72.3214	17.375	37.3086	157	69	27.993	75	2.16	22	1.8	16	30	10.4	165	4.3	144	11.8	25.8	0	train
22736310	M	0	1	1	0	6.9	3.6	67	2.57	9-12	3	65.0952	103.571	89.913	16.8333	36.4717	165	62.1	40.0292	82	1.88	25	2.2	13	32	7.8	88	4.6	144	14.4	30	1	train
24065727	M	1	1	0	1	13	19.8	175	5.19	9-12	3	79.9333	111.767	98.8276	22.5	36.266	152	112.1	27.5533	74	0.884	30	1.8	16	44	9.3	193	4.1	140	13.4	26.6	1	train
27899645	M	0	0	0	0	11.3	6.8	271	3.52	3-8	3	52.913	136.587	94.1923	19.9615	37.815	173	52.3	27.1605	80	1.4268	21	1.2	18	13	8.2	158	4.5	144	13.9	35	0	train
22609543	F	0	0	1	0	12.6	8.8	211	3.87	13-15	1	60.2857	117.643	70.75	14.5625	36.9175	180	58	24.2215	74	0.7992	28	0.8	13	21	9.2	177	4	141	13.8	20.3	0	train
29732026	F	0	0	1	1	7.8	19.3	167	2.73	13-15	3	55.7391	101.391	95.4348	19.56	36.7714	178	53.8	28.8938	91	1.65	26	1.2	19	46	8.2	121	6.7	141	11.4	39.1	1	train
25072625	M	0	0	0	0	11.4	13.6	195	3.77	13-15	4	55.1429	103.524	90.3478	14.3846	37.2233	178	97	30.6148	29	0.38	26	0.8	16	12	8.2	140	4.9	139	13.7	25.4	0	train
21671143	F	0	0	0	0	10.3	12.4	241	3.3	9-12	3	58.7353	130.808	79.2222	19.9259	37.2417	178	50.5	33.6327	91	2.21	26	0.7	17	21	9.6	167	4.2	144	12.1	26.9	0	train
29244515	M	0	0	1	0	12.6	9.9	114	4.21	13-15	4	68.25	118.458	65.5	22.8519	36.8571	168	67.5	19.4674	91	1.58	24	1.1	23	23	8.4	145	4.2	144	12.9	31.1	1	train
23888097	M	0	0	1	0	12.5	9.2	129	4.04	13-15	3	69.7619	124.571	78.8571	19.6667	36.78	165	77	22.9769	78	1.42	26	0.8	17	17	9.3	100	4.5	139	13.6	30.5	0	train
23476629	F	0	0	0	0	7.7	20.6	110	2.62	13-15	2	82.875	146.417	89.64	17.7917	37.1483	165	69.9	25.6749	57	1.4268	27	0.5	15	12	8.8	123	3.8	141	14.5	28.5	0	train
28529346	M	0	0	0	0	7.3	18.3	143	2.15	13-15	0	73.619	142.048	101.143	19.7727	37.8071	168	96.5	34.1908	29	2.97	26	1.1	13	14	8.7	116	4.7	138	11.8	26.6	0	train
25968379	F	0	1	1	1	8.3	8.6	238	2.99	13-15	2	57.4211	122.654	94.7	18.5	36.9829	165	96	24.7281	64	1.03	28	1.7	18	39	9.3	172	5.2	138	13.8	32	1	train
24580237	M	0	0	0	0	6.4	21.3	14	2.11	3-8	19	61.5978	106.663	118.044	20.1548	36.0831	193	98.65	26.4839	28	0.7462	29	2.4	22	24	10.2	150	4.6	149	150	150	1	train
27243356	M	1	0	0	1	7.8	4.4	78	3.29	3-8	5	63.8095	123.762	104.308	20.1111	36.9914	178	72.8	22.9769	62	0.7708	25	7.3	44	62	10.7	349	6.4	139	14.5	27	1	train
23500100	F	0	0	0	0	9.8	6.5	201	3.2	13-15	2	54.2857	117.238	75.75	17.125	36.82	170	63.2	34.348	80	0.656	27	0.9	12	24	8.9	86	3.7	141	12.4	33.3	0	train
26850757	F	0	1	0	1	11.1	12.8	265	4.21	13-15	2	50.1207	141.828	55.8571	14.2679	36.8186	165	70	38.9175	89	0.8967	27	1.4	17	34	9.4	179	3.7	147	20.6	29.8	1	train
23843033	M	0	0	0	0	13.5	9	196	4.39	13-15	1	80.5417	123.167	66.125	13.1667	36.9457	157	75.5	28.3424	33	1.5	26	0.8	18	10	9.1	106	4.7	140	11.1	26.6	0	train
27971490	M	1	0	0	0	8.1	19.2	146	2.78	3-8	6	62.8286	133.2	109.667	21.1389	36.7362	165	85	31.2213	67	1.3824	19	1.9	18	36	7.9	198	5.8	142	12.9	28.2	1	train
25312932	M	1	0	0	0	12.1	6.3	366	4.07	13-15	4	49.8	105.967	83.1923	19.7759	36.5964	170	92	31.8339	71	2.01	23	1.1	13	26	8.1	153	4.3	143	14.2	29.6	0	train
26592354	M	1	0	0	0	12.5	8	181	4.04	13-15	5	49.8	105.967	83.1923	19.7759	36.5964	170	92	31.8339	71	2.01	23	1.1	13	26	8.1	153	4.3	143	14.2	29.6	0	train
22835882	M	1	0	1	0	10	6.1	215	3.23	9-12	3	84.6429	139.957	83.4074	22.0741	37.0229	178	87.5	27.0062	65	1.53	26	0.8	24	18	8.9	171	4.4	140	11.5	28.5	0	train
24495770	M	0	0	0	0	11.6	11	166	3.85	13-15	0	74.5417	126.154	70.8519	18.1071	37.2071	165	80.5	42.198	41	0.36	27	0.9	19	13	8.9	107	4.3	154	12.2	28.4	0	train
20072637	F	0	0	0	0	10.9	7.8	231	3.78	9-12	3	48.625	112.542	73.9167	21.8333	37.0063	160	97	19.5312	70	0.8694	27	1.1	12	25	10	126	3.4	144	13.4	22	0	train
20505019	M	0	0	0	0	14.6	16.3	167	4.92	13-15	4	85.8947	118.211	72.4211	16.2105	36.78	178	71	26.574	47	0.66	26	0.8	17	15	9.2	91	4.3	138	11.2	23.5	0	train
24807937	M	0	0	0	0	8.4	9.9	103	2.72	13-15	3	54.7	98.3	61.8333	18.1667	36.89	165	105	25.4432	87	0.4536	25	1.1	13	18	7.4	92	3.6	137	20.6	37.8	0	train
23617269	M	1	0	0	0	10.4	16.7	215	3.84	13-15	2	65.2593	154.259	60.3103	18.4138	36.9357	178	107.6	33.9604	69	1.4608	25	0.8	16	13	9.5	221	3.5	139	12	26.5	0	train
27845263	M	1	1	0	0	9.9	8.4	207	2.96	13-15	3	59.5	131	87.12	19.3889	37.0917	178	107.9	34.055	76	1.61	19	1.5	18	30	8.5	129	5.2	139	10.6	25.2	0	train
21427992	F	1	0	1	0	11.2	8.7	288	3.75	9-12	3	52.6667	126.167	86.8462	13.3462	36.3875	173	84	29.3848	63	1.0836	29	0.6	16	16	9.1	247	4.3	142	12.6	22.3	0	train
21847668	M	0	0	0	0	7.2	23.8	28	2.32	13-15	14	55.1708	91.5458	118	26.8621	35.0612	178	80	25.2493	58	1.0395	27	1.9	31	21	13.9	296	5	150	20.6	91	1	train
22583454	F	1	0	0	1	7.2	10.1	163	2.43	3-8	4	55.6071	135.5	93.9667	17.8676	37.4757	160	71.95	28.1055	88	0.8448	25	0.5	14	10	8	155	5	143	13.9	30.1	0	train
25998872	M	0	0	0	0	9.6	23.7	144	3.57	13-15	1	74.6364	139.818	108.557	18.72	37.4078	180	102.3	31.5741	72	1.589	23	1.1	21	22	9.4	242	4.4	149	13.3	34.1	0	train
20909912	F	0	1	1	1	6.3	12.6	85	1.95	13-15	5	64.7083	129.833	69.1538	15.9615	36.9087	168	44.3	25.2094	63	0.462	31	4.7	14	36	9.4	72	4.8	140	12.9	31.2	1	train
23996396	F	1	1	0	1	9.4	4.7	130	2.83	13-15	2	78.125	137.625	60.5	18.3333	37.122	163	92.5	22.7265	77	0.39	26	1.4	15	32	8.2	122	5.1	142	15.2	28.3	0	train
26693779	F	1	1	0	1	9.8	3.6	142	3.04	13-15	9	78.125	137.625	60.5	18.3333	37.122	188	92.5	22.151	77	0.39	26	1.4	15	32	8.2	122	5.1	142	15.2	28.3	0	train
20659170	F	0	0	0	0	10.7	16.8	208	3.55	13-15	2	48.1818	123.636	88.0769	19.0769	36.52	185	89.1	26.9342	84	2.8056	27	0.9	14	39	9.8	247	3.8	142	12.5	21.5	0	train
20076771	F	0	0	0	0	11.6	8.8	222	3.58	13-15	2	71.0435	118.826	88.8261	16.7826	36.5314	173	84.8	35.643	52	1.9642	26	0.8	14	30	9.3	103	4.2	142	12.7	26.1	0	train
20201029	F	0	0	0	1	7.8	13.2	62	2.57	13-15	1	62.75	105.5	85.1333	15.125	37.315	152	57.25	24.7793	91	1.452	30	0.8	17	29	8.5	129	4.9	140	13	26.3	0	train
20028571	M	0	0	0	0	11.9	9.8	121	3.69	9-12	0	61.1935	124.839	91.0385	18.4615	37.4067	157	74.2	26.8148	85	1.3208	25	0.9	14	16	8.3	147	4	139	12.1	31.4	0	train
21106903	M	0	0	0	0	10	10.3	110	3.13	9-12	6	61.1935	124.839	91.0385	18.4615	37.4067	185	74.2	21.0498	85	0.95	25	0.9	14	16	8.3	147	4	139	12.1	31.4	0	train
24129695	F	0	0	0	0	7	18.7	146	2.52	13-15	2	62.0571	119.3	85.2857	17.3333	36.7583	170	51.4	29.3889	91	0.8448	22	0.6	16	20	7.9	139	4.8	136	13	25.6	0	train
23097585	M	1	1	0	1	11	4	131	3.39	13-15	5	53.52	116.44	91.76	20.8846	36.658	183	87.8	26.2176	65	1.31	26	1.3	12	20	8.9	89	4.9	142	24.2	54.4	0	train
21242298	M	1	1	0	1	5	14.6	45	1.46	13-15	8	58.4	106.733	100.031	21.125	36.8186	178	52.3	16.5068	89	0.74	21	2	21	47	8.4	1452	4.9	130	18.2	21.7	1	train
22195409	M	0	0	0	0	12.5	9.4	213	4.01	13-15	1	75.7857	141.214	72.6429	18.0667	36.6867	188	109	30.8397	66	0.8	29	1.7	23	16	9.1	157	4.1	141	14.5	32.1	0	train
27484155	M	0	0	0	0	7.3	9.7	68	2.34	13-15	8	62.25	114.667	93	18.8696	36.105	183	139.35	41.6107	61	0.695	26	1.6	20	35	8.1	267	4.7	144	22.8	31.1	1	train
29353115	F	0	0	0	0	8.1	10.1	143	2.53	13-15	2	60.4706	112.235	72.6667	18.7778	36.7614	170	81.1	20.9959	82	1.0302	22	1.1	19	14	9.3	148	3.9	137	17	24.4	0	train
21312439	M	1	0	0	1	11.1	14.9	216	3.45	13-15	1	69.08	121.32	88	14.9038	36.6657	157	55.8	23.0469	81	0.76	25	0.8	12	14	8.6	151	6.7	141	13.4	26.3	1	train
28874018	M	0	1	0	0	7.2	15.7	135	2.36	13-15	8	55.7857	131.75	80.3214	18.3571	36.5063	168	81.55	28.8938	86	0.39	19	4.3	17	48	8.2	267	4.9	138	57.1	35	1	train
23356491	F	0	1	0	1	8.5	7.4	100	2.73	3-8	2	66.5333	164.167	81.9091	19.7222	37.5283	168	62.35	22.0911	62	0.55	32	9.2	23	77	10.1	152	6.8	138	14.3	42.5	1	train
29821687	M	0	0	0	0	10.1	5.9	64	3.01	13-15	5	88.8	136.84	116.481	19.5185	37.917	178	69.3	27.1605	43	0.7811	26	0.6	25	12	8	116	4.3	137	13.7	25.4	0	train
25053099	F	0	0	0	0	10.3	17.3	152	3.72	3-8	9	80.7333	124.533	90.2353	23.8824	36.685	157	52	24.2664	91	0.79	23	1.2	30	25	9.6	360	6.7	143	30.9	35.9	1	train
26490576	M	0	1	1	1	8.4	17.2	197	2.56	9-12	3	81	124.333	106.375	21.52	36.9429	168	58.3	20.6562	53	0.61	25	1.7	18	20	9.7	173	5.3	145	10	26	1	train
28524242	F	0	1	0	0	7.9	9.1	151	3.86	13-15	2	62.6774	140.935	72.7941	19.0571	36.7783	170	57.5	23.3808	91	1.131	21	1.7	19	39	9.2	101	4.8	140	13	34.9	1	train
21178368	F	0	0	0	0	10.2	6.3	161	3.42	13-15	1	57.8667	119.4	75.125	15.5625	36.41	183	59.1	20.0816	62	1.9293	25	0.8	17	16	8.8	93	3.8	147	21.7	32.9	0	train
20898627	M	1	0	0	0	6.7	14.6	96	2.21	13-15	1	74.3	125.25	99.4	19.881	36.825	170	84	29.0657	49	1.27	23	1	16	23	8.4	249	4.7	144	11.3	25.8	0	train
20792774	F	1	0	1	1	6.1	14	179	2.05	9-12	4	56.4565	132.457	89.7059	23.7885	37.466	163	66	24.841	71	2.8576	36	1.2	16	53	8.6	264	6.7	138	15.2	33.8	1	train
24973543	F	0	0	0	0	8.1	22.1	161	2.44	13-15	0	81.8235	139.647	82.1429	17.2857	36.778	163	78.2	29.4328	71	1.99	27	0.7	18	24	9.2	160	3.5	138	10.2	26	0	train
20781585	F	0	0	1	0	10.5	7.1	166	3.25	13-15	1	69.56	126.08	76.7308	22.1154	36.3186	155	63.5	28.7743	81	1.3735	25	1	12	11	8.9	116	3.6	135	13.4	28.1	1	train
26898969	F	0	0	0	0	8.2	15.4	101	2.11	3-8	5	73.7692	156.538	80.3846	23.537	37.7938	155	58.3	24.2664	50	2.64	25	1.2	21	19	8.1	126	3.5	130	19.8	32.6	0	train
26284348	F	0	0	0	0	7.5	9.4	227	2.23	13-15	0	78.3913	139.778	98.3182	22.1429	37.22	152	58.3	25.2337	91	1.2342	27	0.8	16	14	9.6	125	4.2	141	12.6	27.3	0	train
22695562	M	0	1	0	1	9.3	7.2	147	3.36	13-15	4	66.7222	110.444	75.6364	16	36.5243	168	108	26.7769	91	1.2462	26	1.5	13	27	8.3	163	3.9	143	13.5	30	1	train
27961529	M	1	0	0	0	10.2	4.9	151	3.54	13-15	6	54.2727	119.318	56.75	19.3043	36.6667	175	65.7	19.4674	81	0.666	28	1	16	17	8.5	209	4.8	136	13	29.2	0	train
24791729	M	1	0	0	0	12.2	9.9	146	4.03	13-15	2	63.52	130.28	73.2308	19.6538	37.1271	175	73.2	22.7333	60	1.08	26	0.7	14	19	8.4	163	4	140	13.2	28.4	0	train
29740493	M	0	0	0	0	6.7	9.6	72	2.14	13-15	2	70.625	143.5	94.3462	18.52	36.6757	173	86.4	28.8683	63	0.357	20	1.1	17	25	8	139	5.3	141	12.6	29	1	train
28438471	F	1	0	0	0	7.6	21.4	153	2.48	13-15	3	57.6667	118.375	80.9545	20.8043	37.0025	157	84	34.0785	76	0.87	20	0.7	22	18	9.4	399	5.6	138	11.5	23.7	1	train
28338310	M	0	0	0	1	8.2	10.5	68	2.41	3-8	9	63.3478	104.739	97	15.8966	36.2573	185	106.1	31.0007	64	0.8967	35	1.4	17	24	8.4	157	3.5	139	133.2	60	1	train
22688271	M	0	0	0	0	11.9	7.9	220	3.66	9-12	3	78.36	156.333	102.5	22.6667	37.6133	170	85	29.4118	65	0.7462	23	1	19	18	9.2	122	4.3	145	13.8	24.5	1	train
27404828	F	0	0	0	0	11.9	12.6	217	3.93	9-12	2	73.4773	131.386	96.4583	19.6087	36.3617	152	68.5	29.6485	88	2.4651	26	1.1	16	40	9.2	153	4	144	14.4	26.1	0	train
22744135	F	0	0	0	0	9	11.9	239	2.38	13-15	5	64.875	109.781	85.5455	20	36.2514	165	53	19.4674	75	5.1	26	1.1	20	17	9.6	192	5.8	142	13.8	25.3	1	train
21625491	F	0	0	0	0	11.5	10.6	154	3.88	13-15	2	61.7037	130	78.6667	18.7037	36.5657	140	55.5	35.5017	76	0.6466	21	0.7	16	24	8.3	144	4.9	142	11.7	22.2	0	train
26089589	M	0	1	0	1	9.9	10.2	111	2.84	13-15	3	55.84	117.44	70.1429	16.9259	36.4433	178	75.9	23.9553	85	1.3335	32	1.6	13	42	9.3	156	4.4	143	16.2	28.2	1	train
21100520	F	0	0	1	1	11.6	11.1	189	4	13-15	5	82.1429	115.357	104.571	25.5714	37.054	168	65	28.8327	84	1.01	25	1	14	15	8.3	96	4.4	139	17	29.5	0	train
29389650	M	1	0	0	0	13	21.3	309	4.31	9-12	5	52.2917	124.667	57.72	16.2885	37.157	178	104	32.8241	38	1.0235	27	1.1	16	15	9.4	173	4.2	141	12.6	22.6	0	train
24636170	F	0	0	0	0	7.7	11.1	130	1.73	13-15	2	64.8571	112.214	85.5333	20.9333	36.624	183	50	21.3039	58	1.01	25	0.4	10	11	8	87	3.7	143	10.7	30	1	train
23488027	F	1	0	0	0	11.6	5.2	256	3.79	13-15	2	63.6111	137.333	70.05	17.4	36.758	168	85	27.3646	85	0.98	32	1	16	22	10.2	175	3.7	145	18.7	35.8	0	train
21249310	M	1	0	1	1	8.6	24.5	148	2.89	13-15	3	68.25	114.414	104.429	25.3333	37.212	183	68.7	20.5142	55	1.589	29	1.5	25	30	8.4	327	5.3	139	69.7	48	1	train
20974994	M	0	0	0	0	6.5	15.8	124	2.27	13-15	5	63.0833	112.833	90.96	16.9615	37.61	180	85	26.2346	65	2.67	23	1.7	28	14	8	114	4.3	147	11.5	25.1	0	train
23766777	M	1	1	0	0	7.2	12.5	150	2.6	13-15	2	46.52	124.4	77.68	19.04	36.9433	152	87.7	23.7975	82	0.252	22	2.5	17	80	8.5	250	5	142	13.9	39.4	1	train
23715416	F	0	0	0	1	6.8	21.5	168	2.23	9-12	2	85.2222	119	107.556	21.7778	37.076	170	63.2	21.8685	66	1.0302	25	0.7	42	4	8.6	605	3.9	135	20.1	37.3	0	train
29871415	M	0	0	0	0	6.9	12.2	47	2.15	9-12	5	65.9615	135.577	112.115	29.8269	36.967	185	78	22.7904	66	0.2916	19	1.1	19	17	7.2	149	4.8	119	11	35	1	train
25208480	F	0	1	0	0	8.5	19.7	249	2.9	9-12	4	54.4583	144.708	83.52	16.68	37.1667	170	35.55	32.2164	76	2.898	24	1.7	18	21	8.7	172	4.1	143	14.3	29.6	1	train
25087182	M	0	0	0	0	13.5	13.4	176	5.14	13-15	2	74.0833	121.083	67.4231	17.1923	36.6767	178	71.2	25.5078	49	0.93	26	1.1	19	16	10	123	4.4	141	11.4	27.8	0	train
24015059	M	0	0	0	0	11.6	10.8	172	3.76	9-12	1	83.6	128.3	95.6	13.2581	37.9833	173	65	25.6749	44	1.0125	23	1.2	26	13	8.8	133	4	135	11.3	26.7	0	train
20947149	F	0	0	1	0	8.8	13.4	164	2.64	9-12	3	93.9565	137.087	84.7083	18.9583	37.01	163	77.4	24.6094	49	2.68	20	1.2	18	13	8.6	108	4.6	150	11.1	27.2	0	train
20103892	M	0	0	0	0	6.3	23	101	2.29	9-12	3	62.68	128.48	87.2308	16.9231	36.8243	175	65.2	21.2898	21	1.6	22	1.1	19	24	8.3	160	4.7	143	13.9	23.8	0	train
27535331	F	1	0	0	0	11.3	16	156	3.75	13-15	2	50	119.462	105.852	22.5	37.2769	152	52.2	22.5935	84	1.323	18	1.1	21	41	8.6	258	4.9	141	17.3	29.9	0	train
23039148	M	0	0	0	0	12.3	12.7	110	3.88	3-8	4	81.52	133.28	74.8	18.32	36.9614	150	60	36.4299	68	0.59	26	0.8	14	11	9.3	144	4	144	15.3	30.1	0	train
29675360	M	0	0	0	0	8.6	11.7	107	2.85	13-15	3	56.2875	104.013	75.5882	19.0857	36.9286	165	91.4	22.0911	64	1.0647	28	0.7	12	21	7.8	155	4.6	139	11.8	29.7	0	train
20678506	M	1	0	0	0	7.3	25.4	101	2.24	3-8	10	54.9714	121.014	86	22.1613	37.5769	180	87.5	27.0062	82	1.0248	22	1.3	16	27	8.2	182	4.8	143	16.5	45.8	1	train
26967093	F	0	0	1	0	10.4	13.1	172	3.2	3-8	4	70.6667	151.966	68.16	16.84	36.832	178	670	19.487	81	0.913	33	1.2	18	27	9.4	122	4.7	145	14.3	28.1	1	train
21072439	M	1	0	0	0	11	11.7	324	3.81	9-12	1	79.7857	130.857	109.208	19.6875	37.6017	183	98.3	29.3529	63	1.0235	29	1	20	19	9.4	315	5.6	136	24.5	34.9	0	train
28845851	M	0	0	0	0	11	16	306	3.54	9-12	6	52.9091	143.455	75.7273	18.1818	36.7767	145	58.1	24.6716	81	1.3986	27	1	15	16	8.2	128	7.2	137	12.6	28.3	0	train
21530334	F	0	0	0	0	9.3	8.3	159	3.72	9-12	2	87.7083	141.458	93.4348	20.2	37.1283	175	78.8	28.1055	47	1.6416	25	0.7	25	10	9.1	98	4.4	141	12.1	30.8	0	train
24686393	F	1	1	0	1	7.6	10	155	2.45	9-12	5	92.1154	153.474	108.174	19.3261	36.92	152	55.3	23.9352	29	1.0152	33	11.4	27	58	9.2	297	8.3	143	27	35	1	train
21734890	M	0	0	0	0	10.1	9.6	217	3.04	13-15	0	73.0833	125.4	74.7857	15.2857	36.734	163	76	28.6048	85	1.77	26	0.8	14	13	9.3	146	4.3	137	12.8	27.4	0	train
20760808	F	0	0	1	1	12.5	7.1	188	4.06	13-15	2	64.4348	128.478	77.087	20.8696	36.134	178	48.3	28.5648	86	1.2354	30	0.6	14	19	10	132	4.8	144	12.1	23.9	1	train
23577357	F	0	0	0	0	10.8	11.3	280	3.65	13-15	2	48.6071	97.6071	80.3448	16.8966	36.3514	185	78	25.2174	91	1.2669	26	1	16	22	9.1	182	4.1	140	12.3	28.1	0	train
27916033	F	0	1	0	0	13	8.5	185	4.11	13-15	1	86	159	70	15.24	37.0733	191	54.2	22.8001	74	0.19	27	0.6	22	16	8.4	182	4.3	142	10.7	24.7	0	train
21124897	F	1	1	1	1	7.7	34.4	168	2.52	13-15	4	54.92	122.52	72.12	26.5741	36.69	140	81	27.364	79	21.328	25	1.6	14	65	8.1	196	3.7	139	14.5	27.3	1	train
26798055	M	0	0	1	0	6.8	18.8	110	2.07	3-8	9	63.3871	116.097	101.172	22.3226	37.834	178	80.6	25.4387	67	1.52	24	1	16	16	8.9	160	4.2	147	12	28	0	train
21894273	F	0	0	0	0	10.4	15	224	3.53	13-15	2	60.86	130.74	78.44	14.6923	37.1	156	58.5	27.5533	89	0.9768	23	0.7	17	16	8.9	164	3.6	138	10.3	25.7	0	train
27032940	M	0	0	0	0	6.7	19.3	110	1.93	13-15	3	52.7407	113.333	74.92	16.9	37.1957	178	84.9667	21.3495	77	0.9384	22	0.9	14	27	7.5	149	4	142	13.6	25.1	0	train
24644759	F	0	1	0	0	11	8	172	3.79	13-15	3	74.2308	144.692	64	17.9286	36.61	175	49.8	29.4118	91	0.87	23	2.2	22	41	9.8	111	3.2	142	13.3	31.2	1	train
24711369	M	0	0	0	0	7.2	16.3	54	2.28	13-15	4	67.0385	120.538	81.8333	16.3462	36.761	157	71	33.2029	60	1.0664	25	0.7	13	19	8.2	148	4.8	143	12.7	26.8	0	train
23030801	M	0	0	0	0	8.3	11.7	93	2.51	9-12	7	62.9655	126.379	81.5185	16.2963	36.86	163	69.7	25.1755	76	2.74	24	1	14	23	8.5	165	4.6	143	12.3	27.2	0	train
22874102	M	1	0	1	0	9.4	10.3	169	3.28	13-15	2	54	106.773	79.3333	17.9259	37.035	175	61.5	31.1514	79	0.7	27	0.8	16	24	9.1	162	4	134	15.3	28.4	0	train
22835780	M	1	0	0	0	12.3	10	190	4.04	3-8	4	68.7	138.843	80.5172	18.3667	37.3045	168	86.75	30.7363	63	0.86	26	1.3	15	21	10.1	174	4.7	141	13.9	35.3	0	train
24671465	F	1	0	0	0	10	7.6	201	3.19	13-15	1	47.7571	130.157	60	18.871	37.2843	157	68.2	27.6685	79	0.8142	23	1	17	19	9.2	146	5.2	138	13.6	25.4	0	train
25306345	F	1	1	1	0	6.1	19.5	170	2.22	3-8	3	73.9333	167.067	81.5789	20.6316	37.25	157	56.2	22.8001	86	0.912	27	2.7	22	61	10.1	323	8	145	12.1	35.2	1	train
24849017	F	0	0	0	1	7.6	11.5	289	2.69	13-15	5	76.3043	116.087	105.64	20	36.4975	160	56.6	22.1094	91	0.74	23	0.6	16	13	9	155	5.9	119	12.9	150	1	train
22678586	M	1	0	1	0	13.1	10	282	4.31	13-15	1	78.1429	138.071	78.2	17.8	35.96	170	60.1	35.7851	78	0.66	26	1.1	17	20	9.5	225	4.9	138	13.6	22.8	0	train
23441175	M	1	0	1	0	10.1	7	164	4.02	9-12	6	65.92	128.92	75.4615	17.4231	37.5871	183	76.05	25.1755	85	1.4299	27	0.6	12	21	8.4	117	3.6	138	13	32.1	1	train
28899724	M	1	1	0	0	13.6	8.8	130	4.8	13-15	1	58	122.129	74.28	25.4	37.349	173	90.1	30.1046	84	0.86	29	1.9	18	36	9.7	320	5.3	142	26	75.7	0	train
26118175	F	0	0	0	0	11	12.6	197	3.87	13-15	2	67.2381	96.0476	80.0952	17.1905	37.1757	183	66	21.2898	34	0.5555	23	0.7	13	13	9.1	113	4.3	141	11.6	29.2	0	train
28846979	F	0	0	0	0	10.1	9.4	103	3.28	13-15	3	49.2963	119.778	67.4444	16.8889	37.61	178	85.3	26.9221	79	1.6416	30	0.9	10	18	9.1	181	3.9	137	19	25.6	0	train
26733424	M	0	0	0	0	12.1	14.8	349	3.1	13-15	1	73	156.529	81.375	18.7333	37.1671	180	83.5	25.7716	85	1.01	24	0.9	15	25	9	138	4.8	144	13.9	28.6	0	train
29739025	M	0	0	0	0	8.7	8	158	2.88	13-15	1	78.6429	136.143	72.9655	16.6552	36.5886	178	86.7	27.364	71	1.15	26	1	16	20	8.9	98	4.5	141	14.2	27.3	1	train
28054572	M	0	0	0	0	8.9	9.2	104	2.56	13-15	4	75.4444	133.037	103.64	15.9444	37.8433	178	87.3	27.5533	59	0.918	26	0.8	23	9	8.3	185	3.8	144	12.6	27.7	0	train
24027497	F	0	0	0	0	12.2	8.8	146	3.82	13-15	2	58.0714	113.357	92.2353	17.3529	36.322	183	60.1	22.5935	91	1.4696	25	0.8	14	20	9.5	128	3.8	142	10.2	33.2	1	train
22079618	M	1	1	1	1	11	6.9	244	3.33	13-15	1	57.8	123.68	96.5556	20.88	37.1043	178	58	36.7578	79	1.0758	22	7.3	20	132	13.9	201	4.1	142	12.6	150	1	train
24457260	F	0	0	0	0	8.6	6.4	131	3.13	13-15	3	63.9583	130.25	69.8462	19.0385	36.6571	157	54.8	26.6381	84	0.73	28	1.2	15	36	9.5	160	4.5	140	10.7	28.2	0	train
27988700	M	0	1	1	1	7.5	8.3	188	2.12	13-15	6	56.68	147.44	80.1923	21.26	37.1733	173	82.3	26.2725	81	0.64	27	5.1	21	94	8.8	109	4.6	144	26.3	43.9	1	train
23545748	M	0	0	1	0	7.8	28.2	104	2.58	3-8	9	69.4576	121.627	118.206	17.0571	36.0914	183	72.5	21.6489	19	2.1432	24	1.2	13	14	8	175	6.1	148	20.7	39.9	1	train
29887938	F	0	0	0	1	11.5	10.6	155	3.56	9-12	3	54.3333	141.467	84.5294	18.4118	37.085	173	72.1	55.6264	91	1.6536	23	1	15	16	8.4	115	4.6	135	10	25.5	0	train
20300491	F	0	0	0	0	7.9	11.2	178	2.59	13-15	2	63.8519	125.963	88.4242	16.0968	36.3475	185	61.8	29.4076	89	0.6969	28	0.7	16	10	8.7	159	3.6	144	26.4	32.4	1	train
23704085	M	0	0	1	0	9.2	16.4	159	2.94	9-12	4	63.625	135.969	96.84	26.9167	37.632	180	109.9	33.9198	67	3.5	25	0.9	18	18	9.4	212	3.8	140	11.2	37.1	0	train
22531458	F	1	0	0	0	7.3	9.8	404	2.41	13-15	1	66.9853	147.121	91.6786	17.5714	36.9267	168	59.65	21.1345	88	0.7665	25	0.7	18	23	8.8	218	4	140	14.3	28.1	0	train
21828942	M	1	1	0	1	10	6	187	3.04	13-15	4	75.25	143.333	92.84	16.36	37.2483	173	66.9	22.3529	76	0.216	22	3.1	23	45	8.9	319	6.1	141	14.8	150	1	train
22294436	M	1	1	0	1	9.4	8.9	160	3.11	13-15	2	52.28	104.24	72.12	19.6	36.87	178	70.9	42.198	85	0.19	22	2.5	23	75	8.9	266	4.1	142	14.4	23.5	0	train
21191857	F	0	1	1	1	8.4	8.6	79	2.96	13-15	5	49.52	97.64	95.2	16.04	36.9433	165	63	23.1405	83	0.8528	21	1.6	15	30	9	173	5	138	12.1	29.6	1	train
23282103	M	0	1	0	0	9.5	11.6	136	2.99	9-12	6	62.375	119.75	54.7188	16.1818	36.644	175	69.5	25.3125	91	1.1139	22	1.9	16	65	9.4	132	5	137	20.6	38	1	train
27694330	M	1	0	0	0	9.8	12	175	3.68	13-15	3	80	147.25	63.8125	17.2273	37.2857	173	92.9	31.0401	87	0.88	27	0.8	15	25	9.2	210	3.7	142	12.9	31.6	0	train
25568055	F	0	0	0	0	11.9	12.9	307	4.12	13-15	3	79.5455	132.545	79.6667	16.0833	36.945	178	54.3	29.1918	81	0.56	22	0.7	19	16	9	104	4.3	142	12.5	25.6	0	train
27630344	F	0	0	0	1	9.6	36.4	147	3.05	9-12	4	52.24	138.72	65.6	22.125	36.9	155	55.1333	22.9483	84	1.0395	30	1	15	19	8.4	133	4	142	34.3	31.1	1	train
21987336	M	0	0	0	0	10.2	6.6	153	3.32	13-15	2	72.12	128.68	67.96	17.2083	36.5643	175	81.8	22.0279	84	0.66	24	1.4	12	33	9.8	92	4.8	144	11.7	30.3	0	train
24639523	F	0	0	0	1	9.4	6.4	210	2.7	13-15	3	66.16	111.8	74.0769	20.1154	36.6978	157	59	35.5017	73	0.8046	21	1.1	17	24	8.6	156	4.1	134	12.1	26.8	0	train
28521489	M	0	0	0	0	10.9	20.7	44	3.95	9-12	7	92.8462	155.308	102.821	21.0714	37.57	175	98	32	62	1.632	22	1.7	18	30	9.2	124	4.4	134	15.5	32.4	1	train
23509367	M	1	0	0	1	7.5	18.1	136	2.46	13-15	2	56	126.056	108.542	20.1667	36.85	183	71.2	26.8148	91	1.0664	28	1.3	23	30	9.4	403	5.1	140	19.7	31.5	1	train
24500669	F	0	0	1	1	10.1	9.5	154	3.16	13-15	2	59.1071	120.257	75.4074	24.9714	37.2629	178	72.5	29.5184	84	1.456	28	0.7	15	18	8.7	190	3.9	140	13.1	25.8	1	train
29314077	F	0	0	1	1	10.6	12.3	116	3.44	13-15	5	59.1071	120.257	75.4074	24.9714	37.2629	157	72.5	22.4322	84	1.456	28	0.7	15	18	8.7	190	3.9	140	13.1	25.8	1	train
28492080	F	0	0	1	1	6.7	13.8	195	2.79	13-15	5	51.0938	110.75	68.1538	25.0179	36.7727	157	50.65	20.5485	86	0.26	30	0.9	11	24	8.7	178	5.7	142	15.7	27.9	0	train
20427732	M	1	1	0	1	10.3	6.3	95	4.24	13-15	5	76.75	131.375	85.375	13.875	36.8133	160	87	36.7578	60	0.47	26	4.8	15	107	8.7	142	3.7	142	11.5	29.9	1	train
22250858	M	1	1	1	0	6.9	12.7	231	2.35	13-15	5	84.6316	143.368	100.316	13.4737	37.195	155	65	27.0062	55	2.8056	27	7	14	38	9.2	143	5.6	141	11	32.8	1	train
27616236	F	0	0	0	0	6.9	12.1	126	2.15	3-8	4	59.28	127.2	87.8077	21.4355	37.01	150	51.7	22.9778	84	1.0108	27	1.1	16	37	10.3	195	4	143	13.3	26.8	1	train
25455420	M	0	0	0	0	10.9	23.4	178	3.69	9-12	3	62.7917	132.792	72.625	17.5938	36.9633	173	79.9	40.751	82	0.74	24	0.8	16	12	9	108	4	137	11.4	25	0	train
25003269	F	0	1	0	0	10.5	8.1	152	2.99	3-8	1	59.5877	143.5	81.74	16.3542	36.8475	157	84.8	34.403	57	1.2797	29	0.8	13	25	9.3	147	4.8	144	13.4	32.7	0	train
23924525	F	1	0	1	1	14.8	18.1	185	3.77	13-15	1	64.3929	121.107	84.5	20.0303	37.05	178	72.5	28.5665	60	0.72	27	0.6	17	17	8.9	188	4	143	14.1	26.1	1	train
28837327	M	1	1	1	1	8	8.3	113	3.01	13-15	3	57.5	127.5	93.7826	16.1739	36.8983	165	108.1	25.6596	80	2.232	42	1.5	10	44	8.4	171	4.1	140	23.6	35.4	1	train
22441424	F	1	0	0	0	9.1	12.3	98	3.21	3-8	5	61.76	142.28	76.76	18.25	37.0567	163	63	28.5648	80	0.88	26	0.8	16	16	9.4	148	4.5	141	12.3	26.4	0	train
24599447	F	0	1	0	1	9.7	8	149	3.32	13-15	3	53.6087	118.913	70.1154	17.6923	36.325	178	55	23.8884	91	0.7992	26	1.8	19	51	9.5	83	3.9	147	25.9	35.4	1	train
22432265	F	1	0	0	0	8.7	11	207	2.78	13-15	2	55.2105	141.211	87.0909	18.1364	37.485	191	66.9	19.7363	80	2.0048	27	1.1	17	33	9.3	134	4.7	140	13.4	25.8	1	train
24208692	M	1	0	0	0	7.9	13.2	102	2.56	13-15	2	74.3077	128.192	97.8462	14.5769	36.5471	191	96.55	26.4658	45	0.9504	27	0.9	20	9	8.1	310	3.3	137	11.2	29.5	0	train
27864173	M	0	0	0	0	10.5	10.5	79	3.32	13-15	9	61.9722	111.944	97.5	21.2778	37.26	175	78.2	20.5503	91	1.2744	20	1.7	15	108	8.3	120	3.5	144	23.3	32.6	1	train
24401324	M	0	0	0	0	6.8	8.3	124	3.91	13-15	2	74.5455	129.455	92.8333	14.4545	37	173	75.8	32	46	1.6128	33	0.8	8	11	9.4	108	4	140	19	32.5	0	train
29625752	F	0	0	0	0	11.2	7	195	3.76	13-15	1	63.3684	124.842	57.3	16	36.778	165	71	26.079	80	0.55	27	1.1	13	14	9.1	106	6	137	11.6	34.2	0	train
28339257	F	1	1	1	0	9	10.5	159	3.32	3-8	2	65.2	124.92	76.76	20.28	36.935	183	65.6	38.9175	83	1.05	29	1.5	14	36	9.7	169	4.2	142	15.9	31.5	1	train
26729577	M	0	0	0	0	8.1	18.9	112	2.64	9-12	5	72.1429	132.5	100.75	18.6471	37.8967	178	68.6	30.346	87	1.38	20	1.2	19	22	9.3	154	4.2	135	14	32.1	1	train
20842265	M	1	0	0	1	8.7	14.2	162	2.89	9-12	2	59.6333	145.5	85.375	17	36.9614	178	110.5	31.0401	80	1.07	23	0.8	11	29	9.1	189	4.5	137	13.7	27.4	0	train
27084212	M	0	0	0	1	11.6	16.6	113	3.48	9-12	5	78.0417	118.792	92.28	23.8	37.23	168	73.6	26.0771	78	0.913	29	1.1	19	44	10	114	3.7	176	17.5	35.1	1	train
23679262	M	1	1	1	1	9.7	11.6	67	3.4	13-15	7	77.6667	119.333	87.7273	16.2727	36.65	175	69.9	35.6647	73	0.702	24	2.2	20	83	8.3	112	4	138	25.8	38.9	1	train
23689324	M	1	1	0	0	12	12.9	181	3.45	13-15	3	70.25	124.875	65.3913	17.1154	36.7771	178	107.55	29.4944	77	0.7742	19	1.3	19	15	8.7	146	4.1	140	11.4	138.3	1	train
22624028	M	1	1	1	1	9.1	9.9	220	3	3-8	2	54.2	95	80.8846	24.0556	36.4929	183	96.9	28.9349	71	3.5	17	10.4	27	140	8.9	233	5.6	131	15.3	31.9	1	train
24696934	M	0	0	0	0	10.1	11.8	138	3.1	13-15	2	62.8571	124.952	56.6667	13.3333	36.766	165	48.4	27.1107	79	3.78	23	0.9	13	16	8.6	78	4.5	143	12	28.7	0	train
22824131	F	0	0	1	0	7	18.3	154	2.4	13-15	3	57.8636	112.409	102.962	21.2692	36.861	165	124.2	45.6198	75	1.6129	21	1.2	19	28	8.7	145	4	144	12.7	21.1	0	train
27224737	M	1	1	0	0	10.6	7.3	187	3.71	13-15	2	77.3182	123.955	95.52	20.4	36.8971	170	75	27.364	68	0.882	22	1.2	20	20	8.8	173	3.9	140	13.1	25.7	1	train
21835694	F	1	1	0	1	7.6	18.3	249	2.37	9-12	6	47.7353	144.559	77.0882	18.0588	36.9371	160	82.1	32.0703	85	1.6554	28	2.9	16	65	9.3	278	4.7	140	13.1	31.3	1	train
25941483	F	1	1	0	1	6.5	12.7	148	2.19	9-12	5	57.0417	134.625	70.5217	16.8958	36.3971	147	67.25	34.403	79	2.6378	27	2.3	24	66	12.7	431	4.7	140	20.7	32.9	1	train
20701853	F	0	0	1	0	6.7	18	187	2.34	13-15	1	60.375	156.403	80.0606	16.1176	36.9167	163	49.8	18.7436	91	0.4017	25	0.9	17	16	8.2	189	3.8	134	13.5	26	1	train
28508131	M	1	1	0	0	11.4	22.1	192	3.71	3-8	2	71.24	147.76	105.613	19.6667	37.5857	183	66.8	22.5306	80	1.1214	29	1.3	17	45	9.4	394	5.8	141	24.5	36.2	1	train
21355321	M	1	0	1	1	11.5	11.2	172	3.66	13-15	1	73.6364	133.611	74.5833	18.6562	36.5567	180	75	32.4691	78	0.9384	29	1.2	14	24	9.2	202	4.8	141	27.9	26.4	0	train
24151058	M	1	0	0	0	11.2	8.1	179	3.59	13-15	1	74.75	148.083	76	16.16	36.9533	168	103.3	22.526	67	0.882	26	1.2	15	23	8.8	165	4.5	139	11.8	23.5	0	train
22460732	F	1	0	0	0	10.6	13.2	142	3.55	3-8	14	44.5385	99.6923	77.4615	25.6731	36.533	168	44.8	23.1405	84	1.152	15	3.7	24	67	9.5	239	4.5	146	11.4	31.9	0	train
24227499	M	0	0	0	0	10.7	18.5	131	3.35	13-15	5	65	124.385	78.9231	17.3846	36.7767	157	64.4	27.9273	86	0.89	23	2.1	15	37	8.8	107	5.4	142	10.7	23.9	1	train
21870923	M	0	0	0	0	11.5	5.9	206	4.02	13-15	0	76.5333	141.4	88.2353	17.4706	35.824	160	74	27.0062	88	1.0248	22	0.9	16	20	8.7	102	3.9	139	13.9	29.6	0	train
25079671	M	0	0	0	0	9.6	24.1	234	3.23	13-15	1	81.3846	124.654	76.3462	16.6538	36.1614	178	60.5	24.2215	91	0.636	27	0.9	13	20	8.9	118	6	134	13.1	32.6	0	train
24910703	F	0	1	0	1	11.3	8.5	131	3.81	13-15	3	57.6957	139.348	81.5833	17.16	36.73	170	48.8	24.841	91	2.6532	29	1.1	13	26	11	163	4.4	139	19.8	29.9	1	train
23185723	M	0	0	0	0	6.9	17.1	109	2.21	13-15	6	46.8276	116.655	72.5333	16.3438	37.9143	157	63.6	25.8023	85	0.9715	25	1.2	13	28	8.2	205	5.8	138	12.7	26.1	0	train
26418519	M	0	0	0	0	7.7	14.1	68	2.56	9-12	6	54.8696	108.413	65.85	17.1739	37.3425	175	88.3	28.8327	63	0.7696	24	1.4	13	15	6.9	197	4.6	142	18.6	44.1	1	train
28090043	F	0	1	0	0	13.1	10.6	163	4.16	13-15	0	86	159	70	15.24	37.0733	165	54.2	26.8054	74	0.19	27	0.6	22	16	8.4	182	4.3	142	10.7	24.7	0	train
26765123	M	0	0	0	0	8.4	19.3	111	2.74	3-8	3	56.44	113.36	78.3913	24.4583	36.39	193	75.95	26.8054	70	2.29	23	0.7	14	19	8.7	128	5.7	142	15.2	40.2	1	train
29174348	M	1	1	0	1	11.8	8.5	216	3.75	13-15	2	69.75	139.625	75.7857	22.9615	36.9988	175	89.9	29.3551	57	1.08	22	1.6	21	30	8.7	311	4.3	138	12.1	31.8	1	train
22697287	F	0	0	0	0	6.4	12.8	230	1.9	13-15	1	67.48	130.32	73.8333	18.92	36.5943	180	36.9	24.8016	74	0.814	27	0.6	17	11	8.8	57	4.3	145	13	28.6	0	train
21902718	M	0	0	0	0	11.7	12.2	128	3.56	9-12	4	74	120.425	60.0789	16.2927	36.77	160	92.6	29.4328	63	1.0823	25	1.2	16	29	8.6	143	3.9	140	20.1	25.9	0	train
23282506	M	1	0	0	0	8.8	13.2	226	3.36	13-15	1	58.0417	105.333	77.3462	14.7407	36.924	168	75.4	26.7149	61	0.5133	30	0.7	17	11	9.3	223	3.9	145	36	32.7	0	test
29192755	M	0	0	0	0	14.9	8.8	159	4.98	13-15	1	78.6429	136.143	72.9655	16.6552	36.5886	178	86.7	27.364	71	1.15	26	1	16	20	8.9	98	4.5	141	14.2	27.3	1	test
21389738	F	0	0	0	0	8.4	18.9	88	2.73	13-15	6	58.7722	120.894	83.5	21.5	37.495	163	63	23.7118	87	1.2892	21	1.5	17	28	8.6	151	4.4	145	14.6	29.6	1	test
20606522	M	1	1	0	0	10.2	7.8	181	3.58	13-15	1	52.75	140.375	65	18.5385	37.17	168	42.5	26.7769	80	7.28	21	1.8	16	26	9.1	172	5.2	136	14.2	26.7	1	test
20489414	M	1	1	0	0	6.8	24.8	102	2.28	9-12	3	67.25	132.4	112.56	28.6071	37.3914	191	76.3	17.3638	86	0.32	25	1.8	19	49	10	222	6.7	146	14.3	35.9	1	test
24524222	M	0	0	0	0	7.8	15.1	152	2.64	3-8	5	66.4615	126.769	69.1111	17.7931	36.65	165	67.4	32.0703	91	1.6275	25	1.5	15	35	8.3	139	3.7	139	12.2	28.1	0	test
20939715	M	0	0	0	0	10.9	19.1	114	3.85	9-12	1	87.75	140.25	110.32	32.88	37.933	185	93.85	27.4215	53	1.01	25	0.8	23	24	9.6	160	4.6	149	14.4	30.7	0	test
20436523	M	0	0	0	0	7.7	24.3	121	2.72	13-15	5	66.32	112.76	108.773	21.2115	38.1173	185	106	30.9715	52	1.48	24	1.4	14	30	9.1	139	5.5	146	13.5	26.6	1	test
23326260	F	0	1	0	0	6.5	6.4	22	2.08	13-15	6	50.3043	132	77.3333	18.5556	36.8417	157	61.3	28.9844	91	0.32	28	1.3	13	33	8.3	103	4.2	136	13.1	26.9	1	test
21868479	M	0	0	1	0	7.1	25.6	302	2.44	13-15	4	77.1765	119.32	93.5333	20.5741	37.4857	175	69	22.5306	53	0.365	25	1.4	20	36	9.6	151	5.9	141	46.9	150	0	test
28542489	M	0	0	1	0	8.4	16	703	3.29	13-15	1	77.1765	119.32	93.5333	20.5741	37.4857	175	69	22.5306	53	0.365	25	1.4	20	36	9.6	151	5.9	141	46.9	150	0	test
29513046	F	0	0	1	0	10.9	6.3	222	3.87	13-15	1	64.9	104.022	68.9583	17.75	36.7386	163	94.7	35.643	61	1.01	25	0.8	13	11	8.5	143	5.2	145	12.5	32	0	test
28537230	M	0	0	0	0	10.8	13.4	222	3.73	13-15	7	82.1111	126.037	68.5185	21.25	36.905	185	120	35.0621	58	1.0004	23	3.6	16	34	7.2	174	5.5	140	10.4	32.1	1	test
22999322	M	0	1	0	1	12.1	7.5	76	4.05	13-15	7	72.7143	108.143	90.5333	19.6	37.18	170	107.8	24.8016	61	1.27	26	1.1	14	15	8.3	104	3.9	135	28.5	38	0	test
25177309	M	1	0	1	0	10.7	7.2	249	4.09	9-12	4	71.75	135.083	60.75	14.25	36.5871	188	93.3	26.6381	80	1.8357	27	0.6	13	12	8.8	110	4.4	143	12.2	27.3	0	test
24939277	F	0	0	0	1	7.6	17.5	25	2.36	3-8	6	71.5	115.917	105.438	28	37.4787	185	48	22.7265	82	0.394	25	1	18	27	8.4	177	5.1	135	18.8	38.4	1	test
22738890	M	1	1	1	1	8.1	6.3	160	3.98	9-12	2	74.2	139.48	93.1579	20.44	37.7543	193	123.3	33.1016	41	0.228	34	11.2	25	89	9.8	221	5.2	141	15.2	36.5	1	test
29428406	M	1	0	0	0	11.9	7.9	342	4.08	13-15	2	52.7333	110.267	98.6875	17.875	36.89	168	62.5	28.4055	75	1.17	21	7.3	31	113	9.2	327	5.2	141	10.9	25.5	0	test
28479838	M	0	0	0	0	12.6	8.8	191	4.08	13-15	1	73.7368	113.053	79.6364	18.0455	36.704	168	79.5	35.7878	53	1.71	26	0.7	21	15	8.4	96	4.3	135	12	25.2	0	test
20060563	F	0	0	0	0	9.7	9.3	261	3.28	13-15	1	52.4444	115.722	71.45	16	37.834	163	67.5	25.4055	82	1.0353	26	1	16	24	8.3	147	4.6	138	13	27.8	1	test
26887256	F	0	1	1	0	6.5	20.1	133	2.14	3-8	5	56.625	134.875	110.231	22.8077	37.23	155	50.8	21.1446	89	0.5	25	1.3	24	21	9	148	4.3	137	13.2	35.2	1	test
26681289	M	0	0	0	0	13.5	8.5	180	4.71	13-15	1	65.375	111.542	75.5882	19.5	37.066	180	70	21.6049	24	1.44	27	1.2	24	14	9.1	97	3.8	142	12.7	32.5	0	test
23759711	M	1	0	0	1	7.3	12.7	314	2.64	3-8	6	68.4516	122.594	103.435	24.5833	36.8586	168	70	24.8016	86	0.43	25	1.7	27	95	9.2	509	5.5	143	39.6	62.7	1	test
27946334	M	1	0	0	0	7.5	28.6	86	2.4	3-8	2	74.1176	167.059	80.8148	18.4737	37.2943	168	55	19.487	91	0.91	29	1.1	16	29	9.4	178	3.8	140	15	25	1	test
28866183	M	1	0	0	0	10.7	11	262	3.41	3-8	5	74.1176	167.059	80.8148	18.4737	37.2943	168	55	19.487	91	0.91	29	1.1	16	29	9.4	178	3.8	140	15	25	1	test
20893175	M	1	0	1	0	15.3	13.9	216	4.98	9-12	0	83.88	135.56	108.654	29.6154	37.085	183	106.4	31.7716	53	1.54	20	1.4	29	43	9.5	857	8	155	12.9	28.1	0	test
27994583	M	0	0	0	0	14.8	7.3	230	4.57	13-15	1	71.625	114.312	74.1176	14.4118	36.388	188	101.7	28.7743	46	0.8256	26	1.1	13	23	9	107	4.4	142	14.8	27.2	0	test
28250705	F	0	0	1	1	5.7	8.4	145	1.81	13-15	1	39.24	110.04	63.4231	19.1923	36.4113	140	57	29.3848	88	0.636	28	1	11	36	7.6	151	4	135	33.6	29.7	1	test
21261502	M	0	0	0	1	7.6	15.1	122	2.39	9-12	3	68.3077	129.346	105.462	14.52	37.1283	183	80	23.8884	54	0.9009	24	1.2	13	20	8.1	163	4.4	139	21.4	34.1	0	test
23316390	M	0	0	0	0	15	9.8	209	5.17	13-15	2	80.9412	131.882	79.2353	16.4706	37.3325	178	74.3	23.8017	49	1.89	25	1.1	19	9	9	96	4.3	145	11.4	38	0	test
29042549	F	0	0	0	0	9.6	10	160	3.51	13-15	2	56.875	126.375	95.9474	18.6316	37.2033	173	59.5	28.6048	82	1.01	26	0.6	17	14	8.7	151	4.4	137	11.7	25.1	0	test
24362823	F	1	1	1	1	9.8	8.1	181	3.26	13-15	2	61.1333	116.2	77.0625	17.5625	36.5567	168	73	27.3955	86	1.27	37	2	13	52	9.3	355	5.6	138	31	35.3	0	test
24510466	M	0	0	1	0	8.9	11	96	3.04	9-12	4	69.9565	122.696	107.333	25.75	36.815	165	47.5	46.0601	89	0.6	28	1	20	22	8.9	78	4.8	139	11.1	28.2	1	test
22786289	F	0	0	0	1	7.9	11.3	177	2.65	3-8	4	55.2414	137.828	95.8	32.3333	37.59	150	66	29.3333	81	0.8424	28	0.8	14	26	9.1	174	4.3	144	30.9	66.4	0	test
26841076	M	0	0	0	0	5.9	44.5	71	2.17	13-15	6	67.4667	119.367	120.4	20.3143	36.9367	178	105.2	33.2029	56	0.63	23	1.3	14	17	8.1	155	3.9	141	17.3	32.6	0	test
27494717	M	0	0	0	0	9.6	12.4	130	3.17	13-15	3	57.5	122.967	80.6471	17.15	37.1662	180	88	27.1605	20	0.357	28	0.9	20	11	8.9	151	4.4	143	13.6	28.8	0	test
29736186	M	0	0	0	0	12.1	9.6	183	4.33	13-15	1	57.5	122.967	80.6471	17.15	37.1662	180	88	27.1605	20	0.89	28	0.9	20	11	8.9	151	4.4	143	13.6	28.8	0	test
21000869	M	0	0	0	0	12.6	15.6	117	4.11	13-15	2	70.5652	136.087	76.6	18.2	36.688	168	79	26.4658	77	1.1139	18	1.1	19	15	8.1	196	4	144	9.8	22.5	0	test
25187955	M	1	0	1	1	8.7	8.9	225	4.08	13-15	4	77.4839	132.452	81.6562	16.4062	36.7943	170	84.3	29.1696	56	2.36	26	1.1	18	20	9.1	165	4.8	140	13	29.7	0	test
20858338	M	1	1	1	1	5.2	4.9	53	1.58	13-15	6	60.4444	128.435	100.348	26.9565	37.625	180	77.5	51.4533	91	0.235	26	2.8	17	66	8.4	207	6	142	14	29	1	test
21286814	F	0	0	0	0	6.8	19	161	2.45	3-8	5	41.3846	102.077	73.5833	18.5417	36.555	183	75.2	30.4	78	0.609	27	0.9	12	23	8.1	120	5.1	131	11.6	30.8	0	test
22375850	M	1	1	0	1	5.5	2	58	1.64	13-15	2	66.9583	124.188	80.5517	20.375	36.5346	157	82	27.6685	78	0.2	25	5.1	20	83	8.7	283	4.8	145	14.4	32.2	1	test
20346156	F	0	0	0	0	8.7	9.1	168	2.81	13-15	2	61.1739	132.087	67.7826	22.1905	37.032	180	83.6	25.2342	69	0.8125	26	1.1	15	24	8	134	4	140	12.8	22.9	0	test
26185521	F	0	0	0	0	6.9	24	68	2.24	13-15	6	63.75	130.833	72.7826	17.5962	37.15	157	41.5	30.9259	59	1.08	25	0.8	17	18	8.6	176	4.3	157	18.7	34.5	0	test
22716440	F	1	0	1	1	6.2	8.7	52	2.23	13-15	4	64.3929	121.107	84.5	20.0303	37.05	180	72.5	24.6257	60	0.72	27	0.6	17	17	8.9	188	4	143	14.1	26.1	1	test
20070255	F	1	1	0	0	5.5	17.2	8	1.75	3-8	8	66	125.818	93.4	19.6	37.3875	168	71.8667	25.463	68	2.97	29	1.2	16	10	9.5	123	4.5	137	13.1	29.1	1	test
22528466	M	1	0	0	1	11.5	12.7	166	4.47	13-15	2	66.5833	149.167	68.8	19.52	36.8486	168	92.5	28.3424	71	1.3202	26	0.8	15	16	8.3	86	4.3	141	19.2	36.7	0	test
22595389	M	1	0	0	1	8.7	8.4	199	3.53	13-15	0	66.5833	149.167	68.8	19.52	36.8486	173	92.5	24.589	71	1.3202	26	0.8	15	16	8.3	86	4.3	141	19.2	36.7	0	test
25265605	M	1	0	0	0	12.3	6.3	259	4.02	13-15	5	49.8	105.967	83.1923	19.7759	36.5964	170	92	31.8339	71	2.01	23	1.1	13	26	8.1	153	4.3	143	14.2	29.6	0	test
25884955	M	1	0	1	0	11.8	6.5	209	3.85	9-12	3	84.6429	139.957	83.4074	22.0741	37.0229	173	87.5	33.4993	65	1.53	26	0.8	24	18	8.9	171	4.4	140	11.5	28.5	0	test
28301288	M	0	0	0	0	10.8	9.2	115	3.63	13-15	2	67.1304	115.304	73.3214	17.4286	36.8414	155	71	29.5525	71	0.6216	27	0.9	18	18	9.1	117	4.8	144	13.9	73.8	0	test
21764468	F	1	1	1	1	6.2	13	119	2.23	3-8	8	69.5	158.792	89.25	25.9167	37.5933	170	87.7	30.346	79	0.5992	34	8.7	25	67	10.7	246	6.8	149	15.1	32	1	test
20465499	M	0	0	0	0	12	22.2	109	3.79	3-8	5	70.625	145.125	116.182	24.5179	37.7457	173	69.4333	23.1993	91	1.6428	25	2.3	19	49	9	223	4.6	148	17.3	50.9	1	test
25462989	F	0	0	0	0	10	9.3	225	3.43	9-12	2	91	159.231	94.907	20.1905	37.79	178	70	22.0932	76	1.71	26	1	21	18	9.6	134	4.9	146	13.7	26.8	0	test
25898291	M	0	0	0	0	10.1	17.3	160	3.32	13-15	7	54.68	90.96	87.1154	19.4615	36.9883	170	70.8	22.4775	87	0.6192	30	1.4	16	38	8.7	108	4.7	147	14.4	28.5	1	test
23932779	F	1	0	0	0	11.1	17.9	262	3.77	9-12	5	68.3571	135.75	91.5806	15.375	36.9286	163	54.6	20.5503	78	1.2462	26	0.8	16	21	8.8	169	4.1	145	13.8	25.6	1	test
27638835	M	0	0	0	0	11.8	8.2	315	4.01	9-12	4	75.3043	136.391	99.5833	18	37.6667	173	98.9	27.0537	50	0.2916	27	1.2	17	11	8.7	128	9.7	144	12.3	29.6	0	test
27795521	M	0	0	0	0	8.3	10.7	42	2.68	13-15	11	61.1111	106.111	63.8	21.2273	35.6525	160	82	22.9769	91	0.2975	21	2	14	27	5.2	148	4.9	152	20.2	58	0	test
22005513	M	0	0	0	1	8.1	11.6	137	2.49	9-12	0	75.4231	140.231	101.436	32.8103	37.9295	178	83.9	26.4802	56	1.308	31	2.6	20	31	8.5	212	5.4	143	22.6	42.4	1	test
25814995	M	0	0	0	0	12.2	19.5	189	4.02	3-8	3	83.7879	147.515	85.6429	16.7321	38.0714	175	104.1	29.6368	54	1.1814	26	1	13	14	8.4	144	3.8	137	12.6	27	0	test
24808740	M	1	1	0	1	6.9	5.8	30	2.11	9-12	7	83	152.174	100.962	20.1875	38.0111	165	72.9	26.7769	57	0.24	28	7.3	23	91	11.5	373	6.4	145	20.1	103.5	1	test
24782601	F	0	0	1	0	9	13.5	255	2.8	13-15	2	55.96	131.36	79.2	17.68	36.5933	168	46	30.3571	88	0.992	28	1.1	15	16	8.9	249	4.1	131	11.5	25.6	0	test
27917216	F	0	0	1	0	9.6	5	323	2.88	13-15	0	55.96	131.36	79.2	17.68	36.5933	178	46	25.6749	88	0.992	28	1.1	15	16	8.9	249	4.1	131	11.5	25.6	0	test
24657884	F	1	0	1	0	11.9	6.8	223	4.54	13-15	2	66.1905	126.524	83.0435	18.0625	37.058	165	80	29.3848	53	0.9028	24	0.7	18	9	9.3	245	4.8	138	11.3	24	0	test
20292500	M	1	0	0	0	7	11.6	109	2.08	13-15	2	70	130.68	75.4615	20.2115	37.7478	178	71.3	22.5035	64	1.08	25	0.9	21	16	8.8	213	4	145	15	27.7	1	test
25328048	M	0	0	0	0	13	12.4	152	4.14	13-15	3	58.04	117.96	70.6667	18.8214	37.27	163	80.3	27.1107	47	1.6492	28	1.1	12	15	8.9	118	4.1	140	13.2	21.4	0	test
21987338	F	1	1	1	0	6.9	15.2	284	2.3	13-15	4	59	135.882	97.6286	15.4118	36.5229	168	69.4	24.589	91	0.543	26	1.2	20	22	9.2	193	4.3	137	12	26.6	0	test
29708474	M	1	0	0	0	10.4	16.6	125	4.59	3-8	5	61.3182	115.955	82.75	19.1304	37.5214	168	114	38.1271	58	1.06	23	0.9	16	19	9.1	192	4.1	146	14.6	25.5	0	test
26674684	M	0	0	0	0	5.6	20.1	110	1.71	13-15	6	74.625	126.232	103.76	20.6346	37.6814	170	68	23.5294	31	0.99	22	1.5	18	11	9	213	4.6	146	14.8	25.3	0	test
24645313	F	0	0	0	0	9.4	10.3	178	3.29	13-15	5	52.4667	101.267	91.4	15.92	36.73	188	54.45	24.2764	91	1.28	28	1.6	15	52	8.6	140	4	137	13.7	95.1	1	test
29019904	F	1	0	0	0	7.2	11.7	109	2.32	9-12	3	51.7037	130.926	85.9655	19.8966	36.7583	180	56.5	22.0741	82	1.26	28	1	18	18	9.5	285	4.5	144	11.1	66.7	1	test
20556832	F	1	0	0	0	11.8	12.5	140	6.06	13-15	3	71.3	101.867	125.614	20.6552	36.5086	175	72.2	28.5218	77	2.091	19	1.1	17	24	7.1	195	4.9	138	13.6	38.8	0	test
21669358	M	0	0	0	0	13.8	12.5	182	4.42	13-15	1	83.6875	129.125	74.08	19.04	36.646	163	69.4	31.8339	91	1.6416	23	0.6	17	14	8.9	124	3.5	141	15	29.7	0	test
25611884	M	1	1	0	1	6.6	7.5	141	2.22	13-15	4	73.7826	136.957	79.5938	19.1481	37.0744	165	86.7	25.4387	50	0.9718	27	6.1	21	58	7.6	739	5.1	138	18.5	38.9	1	test
25569299	M	0	0	0	1	9.8	6.2	139	2.99	13-15	6	91.6667	140.417	92.8636	21.0455	37.1638	175	64.3	20.9959	68	0.83	28	4.6	23	83	9.6	130	4.8	149	33.6	45.8	0	test
20535704	F	0	0	1	1	9.8	9	125	3.21	13-15	5	76.6667	119.083	94.3462	17.3929	37.0867	165	68.45	25.1423	73	0.57	24	0.6	13	22	9.6	125	4.8	144	11.1	30.6	1	test
24672545	M	0	1	0	0	10.7	8.1	76	3.67	13-15	7	62.4333	109.2	105.966	23.7586	37.4043	152	68.9	21.3839	88	0.322	23	1.8	16	34	8.3	158	4	137	19.3	32.8	1	test
24133780	M	0	1	0	0	11.3	13.5	242	3.81	13-15	3	76.9091	130.242	69.0909	16.2121	37.1117	169	92.25	30.7564	66	0.39	24	1.9	17	38	9	156	5.3	142	12.7	22.6	0	test
21381042	F	0	0	0	1	11.7	6.9	143	3.88	13-15	2	77.7692	132.692	75.7059	18.0588	36.73	180	58.5	23.5048	82	1.96	25	0.7	15	16	8.4	104	4.6	144	11.7	27.9	0	test
27464727	F	0	0	1	0	7.5	9	236	2.79	13-15	2	64.64	124.92	77.12	16.04	36.8983	152	89.7	25.6749	53	1.88	28	0.9	14	15	9.5	95	4	145	11.1	29.2	0	test
22550191	F	1	0	0	0	12.2	13.3	248	4.27	13-15	2	65.88	145.04	83.2593	19.3704	37.0063	152	51.8	22.4204	72	0.618	21	0.8	18	45	8.7	290	4.1	141	10.5	28.2	1	test
29502204	M	1	1	0	1	6.4	16.8	220	2.06	9-12	8	67.7667	148.7	94.1	23.2	36.97	178	94.95	29.9678	76	1.18	21	2.1	19	53	8.5	188	4.2	137	31.3	36.8	1	test
25617069	M	1	0	1	1	9.2	18.4	167	2.97	13-15	5	46.6522	113.13	82.5417	18.2083	36.1814	183	90.2	26.9342	80	2.4651	36	1.4	14	50	9.1	202	6.2	146	11.2	26.4	1	test
26258634	M	1	0	0	0	11.6	14.7	216	3.57	9-12	4	54.75	129.857	74.2963	18.1481	36.7987	157	81.5667	22.038	81	0.6708	24	0.9	15	21	8.7	142	4.4	140	36.7	31	1	test
23081526	M	0	0	1	0	12.1	21.1	259	4.01	13-15	3	70.2424	132.091	62.6875	20.3438	37.5744	168	103.5	31.5741	65	1.06	22	1.5	15	18	8.9	159	3.9	135	11.1	22.1	0	test
20271873	M	0	0	0	0	12.7	7.6	143	4.24	13-15	3	63.9583	128.833	70.5385	17.1923	36.575	175	84.3	29.7627	68	0.78	24	1.3	12	31	8.3	161	4.3	139	11.5	26.5	0	test
24569744	M	1	1	1	1	9.8	20.8	204	3.21	13-15	3	71.7619	128.81	102	28.0645	37.0729	178	126.55	39.9413	65	0.9	22	1.8	17	54	8.9	177	5.2	143	13.9	29.2	0	test
21113283	M	0	1	0	1	9.2	15.3	91	3.16	13-15	3	46.3556	127.133	86.1163	19.8889	36.822	175	65.95	21.5347	91	0.83	20	1.7	21	49	9	152	5.2	141	11.5	31.6	1	test
20082813	M	0	0	0	1	10.3	7.9	158	3.21	13-15	0	82.5833	140.167	75.6875	17.125	36.75	178	82.4	26.0068	83	0.94	25	0.9	15	18	8.9	95	5.6	142	13.8	31.1	1	test
28195872	F	0	0	1	0	8.3	5.5	91	3.95	13-15	12	52.8235	118.647	100	22.1579	36.9608	155	50.9	21.1863	64	3.8038	26	0.9	14	30	8.8	109	4.7	142	23.7	33.9	1	test
21022281	M	0	0	0	0	11.9	12.1	176	3.99	13-15	1	65.875	120.042	60.04	19.56	36.6567	152	102.6	29.3529	68	0.5952	23	1	18	17	9.3	151	8.8	136	38.1	46.8	0	test
22378420	M	1	1	0	1	10.7	6.8	117	3.77	9-12	7	69.5833	111.7	77.0385	16.2692	36.9857	170	85.3667	24.8016	55	1.3	26	1.8	22	18	9.9	176	6.2	140	12.3	26.9	0	test
21522544	M	0	0	0	0	9	16.1	156	2.66	13-15	1	76.9	132.2	89.5833	18.0435	37.3414	173	78.75	26.3123	58	1.27	24	0.6	28	8	8.9	204	4.4	137	12.1	27.5	0	test
26950714	F	0	0	0	0	12.7	11.3	173	4.22	13-15	2	66.5789	136.579	73.65	15.6	36.68	170	64.5	34.055	91	0.7889	26	0.8	15	13	8.9	160	3.8	140	11.9	23.2	0	test
21282089	M	0	0	0	0	11.8	10.2	114	3.78	3-8	6	52.6818	115.682	62.3913	14.8913	37.7543	188	86.5	24.4737	25	1.07	20	1.7	10	31	6.5	67	3	146	12.8	26	0	test
28974999	M	0	1	0	1	11.6	10.8	150	3.81	13-15	3	58.8519	138.667	63.2414	14.4828	36.645	173	79.1	26.4292	72	1.343	33	7.7	20	91	8.2	162	5.5	142	15.9	52.5	1	test
22017506	F	1	0	1	1	7.8	2.9	43	2.78	13-15	4	71.6	127.278	102	25.7857	36.945	168	130	46.0601	67	0.4532	32	0.9	17	16	8.8	192	4.1	144	14.2	30.9	1	test
21492398	M	0	0	0	0	7.9	12.9	149	2.47	9-12	3	58.9722	113.306	64.1765	14.7162	36.8414	175	62.6	20.4408	70	0.63	23	0.5	21	7	8.8	148	4.2	137	11.4	27.2	0	test
28685061	M	1	1	0	1	9.4	16	201	3.1	13-15	8	63.64	129.8	72.2083	18.72	36.9738	175	69.6	22.7265	58	0.7623	21	5.6	18	46	8.8	129	4.5	150	11.7	30.4	0	test
28040935	M	0	0	0	0	8.8	16.4	88	2.95	13-15	4	48.5312	122.344	68.6667	18.3333	36.6547	174	82.7	28.5802	84	1.1718	24	1.1	12	21	7.3	143	4.6	144	16.2	27.4	0	test
26704796	M	1	0	0	1	7.2	17	144	2.28	13-15	3	43.7333	134.433	85.2333	20.6667	37.9855	165	73.05	26.832	62	0.55	25	1.2	18	14	9	188	3.9	142	13.2	24.9	0	test
27963764	M	0	0	0	0	7.2	22.2	150	2.4	3-8	4	58.2353	112.706	65.4286	16.6806	37.11	160	88	34.375	67	1.0044	26	1.1	19	26	8.7	129	5	142	12.6	28.2	1	test
23975043	M	1	0	0	1	5.8	17.9	70	1.81	3-8	17	50.1667	131.542	71.7083	28.9615	36.335	170	92.6	28.5802	70	3.8	23	3.1	31	46	8.1	380	4.6	146	34.8	150	1	test
24613573	F	0	0	0	1	9.3	11.7	127	2.78	9-12	4	56.5	109.885	91.4483	24.1034	36.38	152	47.8	30.8397	91	0.7638	31	1.1	12	33	9.3	162	4.2	147	14	29.2	1	test
23973229	M	1	0	0	1	7.5	35.4	52	2.32	13-15	14	47.4754	101.689	111.796	28.9615	36.58	193	103	30.9715	49	3.26	23	2	33	8	9.3	169	6.1	145	34.7	74.4	1	test
27878518	F	0	0	0	1	10.4	25.2	455	3.49	3-8	4	74.24	136.16	93.44	28.12	36.4686	163	52.8	22.4322	88	1.83	31	0.7	16	16	9	146	5.4	143	15.6	31.3	1	test
21083088	M	0	0	0	0	13.9	12.2	260	4.68	13-15	1	68.5	133.692	91.2593	19.5972	37.6887	185	116	22.038	54	1.1907	24	0.9	21	19	8.9	160	4.8	141	12.2	28.1	0	test
22854438	M	1	1	0	1	9.7	11.5	102	2.82	13-15	6	51.5	129.682	60.6154	13.88	36.9531	178	93	35.0621	77	1.6129	31	3.6	21	79	8.9	170	3.6	145	26.7	40.7	1	test
22148341	F	1	0	0	1	7.7	13.3	133	2.63	13-15	3	60.1538	122.591	109.074	28.1481	37.0083	168	70.7	28.0653	85	0.5632	31	1	33	28	9.9	311	5.3	149	22.1	31.6	0	test
21297660	M	1	1	0	0	8.3	10.2	273	2.71	13-15	4	92.963	169.111	82.2333	19.3	36.8657	183	84.5	27.3646	65	1.3992	29	11.2	23	63	9.1	232	8.7	134	20.8	36.2	1	test
27072383	M	1	0	0	0	7.8	19.1	116	2.53	3-8	6	64.8261	120.143	114.542	27.7	38.221	183	110	32.8466	76	0.36	29	1.1	16	20	7.9	190	4	146	16	30.1	0	test
29240083	M	0	1	1	1	9.5	13	132	3.17	13-15	1	78	139.143	109.44	27.16	36.8717	178	84	26.5118	83	0.28	26	2	18	56	8.8	138	4.7	146	31.1	84.5	1	test
23359337	F	1	0	0	1	7.9	17.2	199	2.87	9-12	2	75.1875	157.062	91.0714	18.75	37.8325	165	69.7	25.6015	80	1.96	25	0.9	18	24	9.5	315	4.2	140	13.4	29.8	0	test
25333975	F	0	1	0	1	7.6	16	163	2.23	3-8	2	98.84	143	115.231	24.2692	36.8571	157	60.6	35.0621	91	0.9028	24	0.9	20	31	8.9	135	5.1	132	11.5	29.2	1	test
21479888	M	0	1	0	0	10.1	12.8	112	3.12	13-15	6	76.8333	127.083	83.96	22.52	36.2929	173	57.4667	19.201	87	1.4193	21	3.4	22	49	9.8	154	6.3	142	15	30.2	1	test
29021705	F	0	0	1	0	11.8	13.9	251	3.68	9-12	2	96.1538	163.231	66.25	18	36.96	170	60.6	26.4594	62	0.73	21	0.6	14	12	8.7	96	4.4	140	11.8	40.1	0	test
20849329	M	0	0	0	0	13.5	11.2	161	4.35	13-15	4	61.9474	110.947	84.45	23.35	37.002	163	86.7	23.8017	27	1.42	23	1.3	23	17	10.2	129	4.5	139	12	29.5	0	test
27006810	F	1	0	0	0	10.3	6.8	150	3.06	3-8	3	93.0769	146.769	95.303	17.0357	37.3233	163	64.5	24.2764	62	0.6039	26	0.8	23	16	7.6	178	4.2	139	18.9	56.5	0	test
25100189	M	0	0	1	1	7.2	22.7	165	2.64	13-15	5	59.5349	100.558	94.3	21.2	37.2033	175	124.8	40.751	74	1.127	33	1	17	25	8.5	124	4.5	140	26.6	113.9	1	test
23242698	M	0	0	1	1	11.9	7.1	157	3.7	9-12	2	63.875	133.875	74.6429	16.1833	36.5486	183	58	20	89	1.456	25	1.2	12	31	8.2	167	3.3	142	26	32.8	1	test
25903615	M	1	1	0	1	8.8	6.4	182	3.53	9-12	3	61.32	133.32	89.1481	20.037	37.1257	168	87	25.945	85	0.8694	25	1.4	15	19	9.3	110	4.1	137	12	26.7	0	test
23683319	M	1	0	1	0	11.4	13.3	159	3.71	13-15	6	70.4	150.8	72.5	16	36.82	178	78.4	24.7444	82	1.06	26	0.8	13	10	8.8	106	3.6	142	11.9	30.1	0	test
27016417	F	0	0	1	1	9.9	16.7	205	3.38	13-15	1	62.1	128.917	77.5556	19.3448	36.556	152	40.3	20.9024	82	0.556	28	0.9	15	23	9	142	3.4	140	12.6	24.2	1	test
23234311	M	0	0	0	0	4.9	14.2	194	2.84	9-12	4	88.5333	170.8	83.3529	19.5294	37.0533	170	50.9	25.2174	78	0.59	25	1.2	13	16	8.9	177	4.4	145	12.7	21.1	0	test
23775730	F	0	0	0	1	6.7	7.9	16	2.04	13-15	6	49.7647	119.471	84.4444	18.2222	36.6683	165	81.8	31.8339	80	0.73	25	0.7	18	8	7.5	114	4.5	131	13	34.5	1	test
29059473	M	0	0	0	0	8	8.6	83	2.95	13-15	3	61	90.8	82.2308	31.9231	37	175	79.4	20.9959	55	1.31	27	1.1	13	20	9	110	5	142	13	31.1	0	test
21245102	M	1	0	0	0	9.1	9.9	152	3.24	13-15	5	70.2308	118	87.8421	18.6842	36.4983	178	67.6	28.8683	84	0.69	23	1.1	13	28	8.3	143	4	141	14.3	28.9	1	test
27846627	M	1	1	0	0	10.7	22.2	258	3.23	13-15	3	79.5833	128.583	106.556	20.1923	37.4367	170	83.1	25.565	60	0.66	25	11.5	21	103	7.4	288	5.5	139	14.5	58.4	1	test
23411854	F	0	0	1	0	9.7	16.8	78	3.14	13-15	6	77.5	121	64.6	19.4286	36.78	175	50.7	28.9965	79	1.8612	28	0.8	16	27	8.8	137	3.9	142	12.1	27.9	1	test
25776631	M	1	1	0	0	12.5	9.9	152	3.69	13-15	3	66.3478	122.739	61.9565	18.5217	36.4743	163	67.1	27.3646	80	0.9	25	0.9	11	27	9	96	4.5	142	17.2	31.1	0	test
27411486	M	1	0	1	0	11.4	12.1	243	3.83	13-15	2	58.72	115.96	87.6	22.8636	36.476	170	65.1	22.526	81	1.9304	28	1.2	16	29	9.6	406	5.4	138	12.8	25.4	0	test
22001486	F	1	0	0	0	12.2	15.5	158	3.83	9-12	4	74.6923	139.231	76.6154	18.12	37.2583	170	58.7	28.8683	65	2.32	24	0.6	12	15	9	131	4.3	145	11.2	25.8	0	test
23563517	M	0	0	1	1	11.7	22	133	3.85	13-15	2	56.5	121.708	72.36	23.9615	36.85	157	73.35	35.643	83	0.98	25	0.8	16	16	8.7	85	4.2	142	12.6	34.8	0	test
20203675	M	0	0	0	0	13.4	8.9	280	4.14	13-15	1	70.2174	142.13	87.04	17.84	36.656	175	76.7	27.8125	79	1.0302	29	0.8	16	22	9.6	95	4.3	141	12.7	31.2	0	test
27460664	F	0	0	0	0	9.6	21	93	3.22	3-8	6	59.0769	114.231	62.2917	17.08	37.5457	168	51.7333	25.9595	66	1.83	23	0.7	16	22	8.6	127	3.7	144	10.8	28	1	test
29372879	M	0	0	0	0	9.7	21.4	203	3.28	9-12	6	76.5862	140.034	99.04	19.875	37.7071	185	62.5	34.9914	58	0.78	26	1	18	14	8.7	139	4	136	15.4	30.4	1	test
22135947	F	1	1	1	1	9	4.6	134	2.68	13-15	6	44.7222	127.778	65.2105	15.5263	37.012	170	75.4	22.7265	79	0.987	26	1.4	13	49	9.1	139	4.3	138	13.8	27.7	1	test
26286212	M	1	0	1	1	11.1	11.7	211	3.59	13-15	2	68.375	112.375	84.2121	19	37.1	163	103	38.767	63	0.9525	27	1.2	16	18	8.4	173	3.8	138	13.6	22.5	1	test
29398028	M	0	0	0	0	9.7	5.9	143	2.93	13-15	1	73.1905	140	62.3684	11.5263	36.756	163	72	30.0625	50	1.9422	23	0.7	13	7	8.5	97	4.2	139	11.1	24.9	0	test
23282668	M	0	0	0	0	10	8	30	2.81	13-15	5	96.875	142.25	108.034	21.2759	36.992	175	77.1	25.1755	60	1.63	27	0.8	22	7	8.2	132	4.4	148	16.9	40.6	0	test
24702522	F	0	0	0	1	8.3	14.2	438	2.69	3-8	5	48.8571	141.24	101.036	20.7778	36.27	157	54.6	22.151	91	1.212	26	1.1	20	24	8.9	142	4.6	144	13.6	32.5	0	test
25605088	M	0	0	0	0	9.8	24.1	114	3.2	3-8	4	64.125	134.042	100.741	29.8103	38.323	165	78	27.364	82	0.405	23	1.4	23	32	9.3	174	4.9	140	14.3	26.4	1	test
25195953	F	0	0	0	0	9.8	21.6	128	3.05	13-15	7	67.6667	118.63	106.6	20.3929	37.8243	163	103.4	38.9175	68	0.5712	26	0.6	18	16	7.5	226	4.5	140	36.1	43.9	1	test
26333356	M	0	1	0	1	8.9	8.2	121	2.53	3-8	6	62.8333	109.917	91.28	25.08	36.46	145	56.2667	29.321	88	0.462	22	1.3	14	66	9.7	106	6.2	146	11.8	30.4	1	test
22503715	M	0	0	0	0	5.9	15.6	17	1.74	9-12	8	62	109.4	124.467	23.303	36.685	173	74	24.7252	65	1.68	22	1.9	34	24	8.2	255	8.6	155	30.4	64.9	0	test
21630560	M	0	1	0	1	12.5	6.9	110	3.92	13-15	9	79.8182	154	76.7273	20.3636	37.33	178	110.867	34.9914	39	1.1	24	1.9	20	20	10.2	109	4.6	142	16.1	37.7	0	test
27617003	M	0	1	0	1	8.7	21	213	3.5	13-15	4	79.8182	154	76.7273	20.3636	37.33	178	110.867	34.9914	39	0.216	24	1.9	20	20	10.2	109	4.6	142	16.1	37.7	0	test
25944715	M	0	0	0	0	9.9	15.3	87	3.23	13-15	8	50.2222	116.333	66.3704	14.6842	36.722	183	89.8	26.8148	78	0.8874	19	2.6	21	43	7.7	156	5.2	141	17.2	32.7	1	test
22416136	M	0	0	0	1	9	9.4	87	3.22	13-15	2	83.1789	133.455	106.451	27.3121	36.9143	170	83.8	28.9965	59	0.3	30	0.8	17	22	9.1	172	4.1	139	12.5	49.9	1	test
24160175	F	0	0	0	0	10.1	12.1	278	3.45	9-12	8	78.9375	117.438	98.9412	15.7778	37.055	163	42	18.843	89	1.45	24	0.7	16	10	9.4	118	5.2	132	12.2	28.9	0	test
24885131	F	0	0	0	0	11.4	9.4	247	3.73	13-15	2	55.5217	120.696	90.16	17	36.5157	178	67.4	18.3375	83	0.7917	28	0.8	15	23	9	206	4.4	145	12.1	26.7	0	test
27328063	F	0	0	0	0	8.8	19.7	249	2.88	13-15	2	62.3333	155.476	82.3043	17.8261	36.9917	140	39.4	20.102	88	1.33	20	1	18	16	8.4	116	3.9	136	11.6	27.8	0	test
24680241	M	0	0	1	0	13.4	6.7	178	4.31	13-15	3	51.9655	110.69	69.8929	16.0333	37.1017	178	136.8	43.1764	41	2.64	30	0.8	13	15	8.3	112	5.6	135	11.2	25.5	0	test
24280519	M	0	0	0	1	9.8	8.9	97	2.9	9-12	1	62.2121	132.091	68.7273	16.4531	36.38	170	79	30.0625	82	0.59	26	0.7	15	17	8.1	129	4	139	18	30.4	0	test
26314646	F	0	0	0	0	10.1	11.3	183	3.02	3-8	3	80.2222	157.222	84.4074	19.0167	36.906	173	49.8	27.3646	87	0.7708	30	0.6	15	10	9.5	137	3.7	138	15.6	27.2	0	test
28763199	F	0	0	0	0	8.4	15	177	2.9	9-12	3	79.2353	151.235	91.9048	18.8	37.1671	163	56.6	24.2664	91	1.4352	25	0.7	18	22	9	94	4.5	142	12	26.2	1	test
25777608	M	0	0	0	0	5.8	23.3	80	2.1	13-15	8	60.7821	110.423	80.88	22.5	38.69	175	110	35.9184	66	2.27	19	1.3	22	20	7.9	138	4.1	146	12.8	23.2	1	test
25230672	M	0	0	1	0	6.5	18	259	2.74	13-15	2	79.6667	132.19	95.68	18.14	37.3983	163	52.6	30.2225	65	0.556	21	0.8	16	19	9.2	120	4.2	142	15.1	36.6	0	test
22974148	M	1	0	0	0	13.7	11.6	190	5.97	3-8	2	74.0417	134.583	87.2083	21.5833	37.3067	178	133.7	42.198	63	0.6248	33	1.1	20	31	9.9	921	4.4	151	21.1	31.6	1	test
26277548	M	1	1	0	0	10.9	9.2	107	3.33	3-8	12	78.9167	144.458	98.2	27.24	36.945	173	101.3	33.8468	55	1.2879	30	2.7	23	93	10.6	233	5.2	156	32.2	60.4	0	test
20024163	M	1	1	0	0	9.5	11.7	126	2.75	13-15	2	46.2653	103.061	90.5102	18.8409	36.6863	175	90.4	29.5184	86	2.46	19	2.6	23	42	7.9	317	5.2	138	12.6	27.9	0	test
26322891	M	0	0	0	0	8.7	18	162	2.78	3-8	12	67.6375	135.863	52.7083	20.3889	35.98	170	70.6	24.4291	77	3.4944	28	1.1	14	31	9.1	136	4.9	142	13.2	30.7	0	test
27229963	M	1	1	0	0	6.8	11.9	136	2.33	13-15	5	49.6957	102.304	86	16.1667	36.9717	165	65.1	34.9311	91	0.36	20	3.3	21	41	7.8	331	4.7	136	13.2	28.1	1	test
24705847	M	0	0	0	0	12.8	11	125	4.25	13-15	4	80.9565	142	76.0455	22.8182	37.0733	183	98	29.2633	83	0.4608	27	1.3	16	32	8.7	129	4.7	145	11.8	30.9	1	test
27566984	F	0	0	0	0	6.6	1.1	6	2.23	13-15	3	79.2593	153.593	71.5172	19.0345	37.0556	191	50.8	25.2174	80	0.644	24	0.5	14	14	8.1	131	4.2	133	11.7	22.5	1	test
21508440	F	0	0	0	0	6.9	10.2	41	2.3	13-15	5	58.7368	103.316	98.1111	22.9815	36.2417	169	94.3	33.0171	63	1.519	25	1.3	21	20	8	198	4.8	139	142.6	63.8	1	test
27198177	M	0	0	0	0	7.8	11	125	2.61	13-15	1	59.5926	114.889	69.9167	18.2	34.61	175	83.3333	27.2109	25	0.7665	22	0.9	16	10	8	152	3.9	144	11.6	28.5	0	test
23975362	M	1	1	1	1	12.2	13.3	119	3.78	13-15	10	50.0952	102.333	83	18.9524	36.5243	175	61	27.0799	87	0.884	31	2.8	20	91	9	143	3.9	144	15.9	37.7	1	test
27252680	M	1	1	0	1	11.1	10.8	221	3.7	13-15	0	94.8182	164.818	94.9394	18.7031	37.4175	170	120.7	28.5952	59	0.8874	29	1.1	20	15	9	147	4.7	145	16.5	55.8	0	test
22069991	M	0	0	0	0	6.6	41.9	94	2.26	13-15	1	55.3333	123.03	65.875	17.4242	37.61	183	97.8	29.2036	31	1.06	23	1	18	15	8.6	113	4.8	142	11.9	26.2	1	test
24501488	F	0	1	1	1	9.9	11.5	288	3.41	13-15	3	55.68	111.88	65.0333	19.5667	36.3557	157	42.8	17.3638	82	0	19	1.2	18	51	8.4	127	5.1	140	13.3	23.7	1	test
29193771	F	1	0	1	1	10.2	24	211	3.5	9-12	4	57.2273	110.455	84.9	20.7	36.5283	160	66.5	27.7419	69	2.091	24	1.1	13	18	7.9	148	3.4	132	12.8	28	1	test
21178582	M	0	0	0	0	13.8	6.2	151	4.23	13-15	2	74.5455	129.455	92.8333	14.4545	37	163	75.8	33.0609	46	0.63	33	0.8	8	11	9.4	108	4	140	39.6	21.5	0	test
25572929	M	0	0	0	0	12	16.9	146	4.01	13-15	0	77.8462	128.63	89.4286	15.1786	36.566	160	57.5	22.0932	67	0.89	21	0.9	16	20	9	127	4.3	139	10.4	31.1	0	test
26270316	M	1	0	0	0	7.5	11.8	118	2.37	13-15	1	67.7083	136.917	85.76	15.75	36.52	183	94.1	28.0988	63	1.89	26	0.8	13	19	8.2	157	4.2	138	12.6	25.7	0	test
29299054	M	0	1	0	0	11.9	15	131	3.76	9-12	5	82.5	140.5	81.5714	23.1429	37.5643	170	76	26.2976	80	0.72	25	1.3	17	28	9.1	105	4.1	143	17.1	27.6	0	test
21912593	F	0	0	0	0	11.8	16.9	143	3.57	13-15	3	58.25	122.167	79.6429	17.7143	36.5733	183	52	26.2976	77	1.42	23	0.6	14	11	8.8	131	4.5	136	13.1	27.3	0	test
28322880	M	0	0	0	0	6.2	51.2	51	2.01	13-15	7	81.4167	128.271	112.05	26.6818	35.9237	178	95	29.9836	35	1.65	21	1.6	19	20	8.6	162	7.1	143	14.7	150	1	test
28787409	M	1	1	0	0	8.6	13.1	245	3.07	13-15	6	42.3448	151.69	75.4706	24.1176	37.8089	165	145	27.1605	71	0.9752	19	6.7	21	117	8.1	182	6.5	144	12.4	32.2	1	test
23436800	F	0	0	0	0	6.3	15.2	242	2.19	9-12	3	75.75	141.667	79.625	22.1667	37.905	160	63.1	24.6484	66	1.13	28	0.7	15	18	8.6	178	4.5	140	14.8	27.9	0	test
26935269	F	1	1	0	1	7.1	9.5	91	2.15	9-12	7	56.5	112.833	70.2222	18.9444	37.3233	152	67.9	29.3889	70	1.14	30	4.5	25	36	9.6	98	4.7	141	13.3	26.2	1	test
26394092	M	1	1	0	1	8.8	19.9	125	2.91	9-12	8	79.8462	142.091	89.76	21.1667	37.8417	183	111	33.1452	70	1.03	28	2.8	15	34	8.5	181	3.8	147	14.1	31	1	test
22686312	M	1	1	1	1	10.4	9.9	180	3.5	13-15	3	64.5	120	53.3462	17.1923	36.84	168	65.3	19.8438	78	2.3	22	1.4	15	15	9.2	89	4.4	142	11.6	26.2	0	test
22862487	M	0	1	0	0	10.9	6.9	176	3.74	13-15	6	62.4333	109.2	105.966	23.7586	37.4043	175	68.9	29.5184	88	0.322	23	1.8	16	34	8.3	158	4	137	19.3	32.8	1	test
26516902	M	0	0	0	0	10.5	5.6	67	3.3	13-15	6	63.2	123.1	75.9	15.8462	35.5	178	68	18.0656	85	0.594	26	0.8	12	18	8.4	133	4	140	12.6	25.7	0	test
21166178	F	0	0	0	0	12.1	7	142	4	13-15	5	73.7143	131.143	62.75	18.25	36.66	183	40	21.3039	91	0.6039	24	0.8	22	17	9.1	98	4.4	145	11.3	27.8	0	test
21889063	M	1	1	0	0	12.2	14.9	158	4.23	13-15	1	77.3182	123.955	95.52	20.4	36.8971	180	75	19.8438	68	2.2876	22	1.2	20	20	8.8	173	3.9	140	13.1	25.7	1	test
26000120	M	1	1	0	1	13.9	8.6	221	3.85	9-12	6	69.5833	111.7	77.0385	16.2692	36.9857	180	85.3667	19.487	55	1.3	26	1.8	22	18	9.9	176	6.2	140	12.3	26.9	0	test
27082797	F	1	0	0	0	10.5	68.3	196	3.35	13-15	5	43.5	118	101.111	20.7273	38.03	140	65	22.7904	80	7.801	27	0.9	19	29	9	183	4.9	137	18.5	28.4	1	test
25809770	M	0	1	0	1	7	9.8	95	2.87	13-15	4	59.6667	98	81.6875	20	36.6829	175	61.5	20.0816	87	1.01	29	2.5	26	69	9.2	153	6.5	141	16.1	37	1	test
20336566	M	1	0	0	0	9.6	15.9	136	3.28	9-12	5	60.36	130.52	101.92	26.8	36.8014	178	82.7	40.0292	80	1.14	19	0.9	17	20	8.1	198	4	141	14.5	34.1	1	test
26554532	F	0	0	0	1	8	5.6	195	3.54	13-15	2	62.08	123.12	80.8	17.75	37.0833	160	74.2	28.9844	50	0.28	38	0.8	22	23	10.2	215	7.1	148	19.9	57.2	0	test
26796366	M	0	0	0	0	12.9	13.8	174	4.26	13-15	2	65.3913	110.522	72.0952	17.125	36.8257	175	86.9	26.6965	65	1.19	28	0.9	14	23	9	154	4.1	148	12.1	24.9	0	test
29350766	F	1	0	0	0	10.2	6.9	242	3.37	13-15	2	63.6111	137.333	70.05	17.4	36.758	155	85	24.841	85	0.98	32	1	16	22	10.2	175	3.7	145	18.7	35.8	0	test
27768027	F	1	0	0	0	7	14.5	106	2.23	13-15	2	80.56	126.56	87.6	17.5385	36.9717	168	65.4	23.1718	69	2.02	22	1	18	20	8.8	155	4.6	145	12.3	24.2	0	test
20439011	M	0	0	0	0	10	16.7	130	3.23	13-15	5	61.5152	124.515	65.2571	15.0571	37.2033	178	79	29.3889	57	1.42	30	1.7	20	22	8.6	153	4.7	140	11.8	26.4	0	test
22330967	M	0	0	1	1	10.2	9.2	207	3.4	13-15	3	58.125	135.438	63.1176	20.0588	36.4425	178	53.5	21.198	91	2.112	23	1.2	12	24	10.1	140	4.2	138	12.9	36.6	0	test
20870366	F	0	0	0	0	10.5	11.5	169	3.31	13-15	0	73.8571	123.429	94.1875	17.6774	36.88	160	82.1	32.0703	67	0.56	28	0.8	18	12	9.7	119	4.1	142	13.1	76.6	1	test
21455722	M	1	0	0	0	12.8	4.4	77	3.58	13-15	2	85.2857	154.238	79	18.5909	37.578	173	63	21.0498	55	0.474	25	1.8	23	30	9.8	127	3.9	137	20.1	150	0	test
21938432	M	1	1	1	1	8	7.3	137	3.11	13-15	6	68.2917	126.417	109.44	22.88	37.2286	178	104.75	33.0609	68	0.1554	24	1.8	19	55	8.9	327	7.1	142	74.8	47.7	1	test
24770074	F	0	1	0	1	8.2	9	381	2.6	3-8	2	98.84	143	115.231	24.2692	36.8571	168	60.6	27.0799	91	0.9028	24	0.9	20	31	8.9	135	5.1	132	11.5	29.2	1	test
29872268	F	1	0	1	1	10.3	6.6	117	3.57	13-15	3	79.3182	116.788	100.583	21.125	37.1514	165	74.5	27.3646	49	1.29	26	0.7	25	5	9.2	225	3.9	145	14.4	29.8	0	test
28906734	M	0	0	0	0	10.5	13.8	309	3.96	3-8	2	92.9583	148.5	111	22.7692	37.3893	173	79.9	26.6965	66	2.74	23	0.9	22	63	9.1	128	4.6	147	15.6	27.2	0	test
24602916	M	0	0	0	0	11.1	9.1	179	4.11	9-12	4	63.5833	123.333	79.2	14.9615	37.0557	178	87.6	27.648	78	0.285	27	1	17	26	8.7	125	4.3	140	13.2	24.8	0	test
23113444	M	1	1	0	0	6.8	24.6	198	2.33	13-15	2	85.037	155.741	94.8966	17.8966	36.6671	183	97.9	26.0068	61	0.728	25	2.1	13	40	8.9	168	5	139	12.1	22.4	0	test
29584425	M	1	1	0	1	9.2	11.3	200	3.65	9-12	3	61.32	133.32	89.1481	20.037	37.1257	178	87	29.7619	85	1.9422	25	1.4	15	19	9.3	110	4.1	137	12	26.7	0	test
20531077	F	1	0	0	0	8.7	7.3	181	2.87	13-15	3	46.6429	115.429	98.6429	16.5714	37.0425	155	54	27.3047	84	0.6042	19	1.6	21	45	10.2	179	6.6	138	13.2	27.2	1	test
20134930	F	1	0	0	1	7.5	23.5	206	2.5	13-15	1	54.28	127.579	87.8	21.5714	37.1567	188	52.3	44.8167	91	1.323	23	1	17	25	8	250	4.7	143	12.4	24.3	1	test
21545918	F	0	0	1	0	9.6	9.8	271	3.33	9-12	3	56.6667	149.048	74.6087	17.4783	37.0243	152	60.9333	26.3735	91	1.702	26	0.9	14	24	8.6	147	3.9	135	11.5	26	1	test
27053184	F	0	0	0	0	11.6	6.3	245	3.81	13-15	7	57.7778	122.778	65.7778	16.3214	37.4514	155	64.4	26.8054	72	1.01	22	0.7	16	13	8.9	118	4.3	141	12.3	30.1	1	test
23442824	M	0	0	0	0	8.3	22.8	199	2.51	13-15	0	73	135.36	91.2	14.5962	37.59	178	87.6	27.648	32	2.97	25	0.9	16	14	8.1	201	4.4	139	10.7	25.7	0	test
22728881	M	0	1	0	1	11.3	4.4	95	3.51	13-15	3	79.8182	154	76.7273	20.3636	37.33	178	110.867	34.9914	39	1.3	24	1.9	20	20	10.2	109	4.6	142	16.1	37.7	0	test
26795999	M	1	0	1	0	13.1	11.4	264	4.41	13-15	2	78.1429	138.071	78.2	17.8	35.96	191	60.1	29.321	78	0.8448	26	1.1	17	20	9.5	225	4.9	138	13.6	22.8	0	test
21833423	F	0	0	0	0	6.8	7.6	45	2.38	13-15	1	59.3182	118.955	93.5	20.4	37.1931	160	69.2	23.1405	63	1	20	0.7	12	13	8.2	157	3.9	139	13.6	33	0	test
24194187	F	0	0	0	0	6.2	13.8	199	2.02	13-15	1	55.5217	120.696	90.16	17	36.5157	168	67.4	33.4041	83	0.5992	28	0.8	15	23	9	206	4.4	145	12.1	26.7	0	test
27593144	M	0	0	0	1	11.1	11.4	121	3.33	3-8	5	63.16	123.96	78.5385	25.3077	37.065	155	63	24.6094	87	0.56	24	1.2	17	28	8.8	132	3.5	147	16.9	30.4	0	test
20090856	F	1	1	1	1	6.2	9	240	2.05	3-8	2	73.5	157.895	91.2414	21.5517	37.69	157	70.7	28.6827	47	0.09	27	4	30	87	9.8	738	5.5	145	11.4	53.4	1	test
21570649	F	0	1	0	0	10.1	12.8	202	3.23	13-15	1	75.6923	132.308	83.8696	17.125	36.8729	180	47	35.861	82	1.1	20	1.1	16	25	8.4	97	4.5	139	13	27.5	0	test
25120628	M	1	1	0	0	10.7	14.3	122	3.24	13-15	3	52.75	140.375	65	18.5385	37.17	175	42.5	26.2976	80	7.28	21	1.8	16	26	9.1	172	5.2	136	14.2	26.7	1	test
24976128	M	1	0	0	0	10	9.5	102	3.23	13-15	1	86.32	123.448	90.1429	23.629	37.48	168	108	38.2653	57	0.882	27	0.7	13	18	9.3	139	4.3	146	14.2	25.1	0	test
29784336	F	1	1	1	1	6.9	9.8	121	2.27	13-15	6	63.0645	118.781	105.406	19.25	36.478	168	84	29.7619	68	0.47	26	3.5	23	75	9.4	268	7.5	147	30.8	150	1	test
23522288	F	1	1	1	1	9.8	8.3	206	3.31	13-15	3	74.6	160.8	87.3226	22.6875	36.9367	170	115	35.643	91	0.5888	33	1.8	15	47	9.4	202	9.3	149	34.9	35.1	1	test
22597409	M	0	0	0	0	9.7	8.1	120	3.54	13-15	2	56.8148	117.593	79.1538	16.1538	36.8014	178	77.3	28.7197	70	1.85	24	0.9	18	10	8.2	133	5.6	136	13.8	30.6	0	test
23822664	F	0	0	1	0	8.8	10.5	179	3.19	13-15	2	64.9	104.022	68.9583	17.75	36.7386	163	94.7	35.643	61	1.01	25	0.8	13	11	8.5	143	5.2	145	12.5	32	0	test
26482881	M	0	0	0	0	11.8	15.8	191	3.76	13-15	2	55.8333	137.111	68.9259	15.1852	37.1483	173	102.8	34.348	74	1.01	22	0.8	19	12	8.5	115	4.5	137	13.2	29.1	0	test
29656284	M	1	0	1	0	10.8	2	37	3.14	13-15	11	75.15	140.9	92.95	12.6	36.3783	183	86.9	36.4299	56	0.336	23	0.9	14	14	8.2	125	4.6	142	16.5	36.6	0	test
26892203	F	1	0	0	0	6.7	18.9	139	2.15	3-8	1	75.1509	137.56	106.24	23.12	37.4236	157	55.5	22.5161	74	1.01	25	0.7	16	26	9.6	224	5.1	158	13.1	31.2	0	test
22377583	F	0	1	0	0	7.3	12.4	41	2.53	13-15	6	57.5833	97.4167	94.7143	14.3571	36.6825	150	51.6	26.8148	54	1.0336	26	0.8	16	23	8.5	146	3.7	147	20.1	32.4	1	test
20599643	F	0	1	1	1	9.9	21.2	104	3.17	13-15	2	54.375	112.118	106	28.3333	37.03	157	67	27.1816	75	0.88	31	1.9	18	53	9.6	160	5	145	12.2	150	0	test
22589261	M	0	1	0	0	6.2	9.7	135	1.96	13-15	3	43.9444	111.722	81.3043	16.8182	36.332	160	68	25.1235	86	2.02	22	1.3	13	26	8.2	171	4.2	140	13.3	23.7	0	test
26139374	F	0	0	0	0	8.9	14.8	56	2.7	9-12	6	74.125	138.125	81.56	22.04	37.0157	178	70	24.3592	56	1.5125	24	0.5	24	15	9.7	145	6	146	11.5	33.6	0	test
24819339	M	0	0	1	0	10.7	19	408	3.67	13-15	14	54.2097	119	95.4043	21.0851	36.124	155	66.65	27.7419	81	0.309	27	1	14	22	9	190	5.1	138	19.7	41.1	1	test
27095944	F	1	0	0	0	8.4	14.5	193	2.98	9-12	1	63.4737	146.632	95.619	16.3036	37.5543	157	60	24.3418	74	1.3335	27	0.6	14	15	9.7	213	4	140	12.2	22	0	test
27485873	M	0	0	0	0	12	26.3	150	4.26	9-12	2	77.7895	142.263	62.3529	18.2593	37.4567	170	94.4	30.8397	27	1.7	25	1.3	21	12	9.2	119	4.1	149	13.5	31.2	0	test
21522978	F	0	0	0	0	9.9	12.6	215	3.49	9-12	3	72.9167	143.333	82.3333	16.875	36.9167	173	53.4	25.2342	68	0.9702	20	0.8	20	17	9	122	4.2	143	11.3	25.2	0	test
28677881	M	0	0	1	1	11.4	13.3	113	3.8	13-15	3	66.08	129.92	74.5	18.1667	37.2071	178	99.8	31.4985	87	0.8118	26	0.9	21	16	8.8	184	3.9	147	12.5	30.5	0	test
26927563	M	0	0	0	0	10.2	7.2	126	3.37	13-15	1	51.7368	131.737	66.6316	15.1579	36.566	180	81.4	25.1235	91	0.228	26	1	14	23	9.5	116	4	137	12.9	29.5	0	test
23998182	M	0	0	0	0	7.8	17	112	2.45	9-12	2	67.1786	134.857	106.577	20.3846	37.85	163	71.5	22.0911	61	1.1648	23	1.2	13	25	8	192	4.8	145	14.6	36	0	test
28511803	F	0	0	0	0	11.9	7.6	181	3.75	13-15	0	53.7941	117.338	75.25	16.4062	35.9843	152	51	22.0741	85	0.39	23	0.7	11	17	9	119	4.2	146	12.9	28.1	0	test
20302699	M	0	0	0	0	7	21.5	129	2.26	13-15	2	71.6129	113.581	127.818	15.875	37.0733	175	102.3	33.4041	45	2.15	23	1.3	17	19	8	225	6.4	140	13	27.4	0	test
24839748	F	1	0	0	0	9.3	7.7	171	3.1	13-15	4	51.72	145.08	83.04	17.9231	37.6175	173	88.7	29.6368	70	2.3	25	0.9	14	14	8.6	253	4.4	146	12.9	28.6	0	test
21966333	F	0	0	1	1	11.8	13.4	373	4.8	13-15	1	80.5909	131.692	107.19	18.5	36.665	163	70.3	26.4594	80	0.71	21	1.1	21	25	8.2	128	7.5	141	14	30.4	0	test
26265637	F	0	1	1	1	8.6	7.1	126	2.8	13-15	5	61.9231	127.5	84.4444	17.25	36.6812	163	68.5	30.346	86	0.6213	22	2.2	14	73	7.7	188	4.3	139	36.7	42.5	1	test
26313288	M	0	0	0	1	7.6	38.1	66	2.43	13-15	10	56.3	94.95	75.28	17.5962	37.0236	178	97.5	30.7726	72	2.079	23	1.8	18	33	9	144	4.8	144	16.5	48.9	1	test
20707930	M	0	0	0	0	10	12.7	175	3.28	9-12	4	83.8947	144.105	106	21.95	37.4733	178	101.95	32.1771	53	0.75	28	0.9	26	12	9.2	219	5.2	143	18.8	29.1	0	test
25501098	M	0	0	0	0	12.2	13.6	237	4.1	13-15	2	66.8148	119.37	82.3333	17.4815	37.2386	157	98.8	36.8858	30	1.258	25	0.9	14	10	9.2	127	4	142	11.7	28.7	0	test
20428954	F	0	0	0	0	9.1	13.7	325	2.83	13-15	5	50	101.778	74	15.3636	36.305	163	53.4	26.4292	91	1.71	25	0.8	11	16	7.5	104	3.7	142	13.3	27.6	0	test
29037035	F	1	0	1	1	11.4	12.6	222	3.83	9-12	3	57.2273	110.455	84.9	20.7	36.5283	178	66.5	17.3638	69	0.285	24	1.1	13	18	7.9	148	3.4	132	12.8	28	1	test
22723376	M	0	1	0	0	11.5	6.8	133	3.57	9-12	2	82.5	140.5	81.5714	23.1429	37.5643	170	76	26.2976	80	0.72	25	1.3	17	28	9.1	105	4.1	143	17.1	27.6	0	test
27366657	F	1	0	0	0	11.9	6.3	146	4.09	13-15	3	66.75	134.774	81.4688	22.08	36.96	163	85.65	32.2368	80	1.4352	26	1.5	19	40	9.4	222	5.7	140	11.7	32.3	0	test
27873500	M	0	0	0	1	7.2	14.5	167	2.02	13-15	8	63.7273	94.5455	89.9167	12.5	36.9057	183	93.2	23.5048	55	0.55	24	11.3	20	103	7	138	6.4	137	11.9	26.2	1	test
24405094	M	0	1	0	0	10.9	12.5	166	3.22	13-15	2	54.2778	104.333	60.8333	17.8235	36.415	160	68	22.0911	85	1.727	22	1.9	19	40	8.9	105	4.9	140	12.6	30.8	0	test
25811648	F	0	0	1	1	6.6	10.9	86	2.47	9-12	6	69.04	134.44	80.3214	14	36.7529	160	50	19.5312	82	0.6	30	0.8	14	24	8.9	162	4.3	138	11.8	29.9	0	test
23372252	M	0	0	0	0	8.6	8.7	152	2.27	13-15	1	48.9444	117.167	71.8333	17.2	36.4	185	80	27.709	74	2.1728	25	0.8	15	25	9.2	142	3.5	140	13.5	25.7	1	test
29991826	M	0	0	0	0	8.7	17.8	188	3.62	9-12	4	68.0714	132.214	76.3077	19.4286	37.3038	163	60.4	22.7333	53	2.047	25	0.7	19	13	7.9	175	4.1	140	13.8	26.8	0	test
23518016	F	0	0	0	0	9.6	12.1	128	3.12	3-8	4	67.9032	129.113	63.5806	21.3333	37.43	175	51	24.6094	86	2.0732	30	1	17	22	8.8	124	3.5	144	11.4	65.9	0	test
21666598	F	1	0	0	0	11.1	10.2	171	3.58	13-15	2	78	126.4	71.4	21.36	36.4057	173	50.75	31.7716	82	2.43	26	0.6	14	18	9	98	3.6	145	26.6	37.9	0	test
26383491	F	0	0	0	0	7.3	9	142	2.35	13-15	3	56.8378	106.811	82.8333	17.3191	37.0075	150	63.6	32.8466	49	0.235	23	0.6	16	13	7.8	128	4.7	140	9.6	29	0	test
24200042	M	0	0	0	0	7.7	10.3	88	3.09	13-15	1	73.069	121.069	67.96	13.5192	37.2767	183	80	23.8884	37	1.0152	25	1	19	9	9.3	192	4.3	139	11.8	25.5	0	test
20416956	M	0	0	0	0	12	8.7	271	3.5	13-15	2	65.3143	109.429	48.4211	13.6216	36.5486	183	90.7	27.0835	82	1.45	25	1.7	17	32	9.1	96	4.2	142	10.7	23.9	0	test
27665219	F	0	0	0	0	13.6	10.6	272	4.44	13-15	2	80.8125	122.5	87.4118	19.4706	37.132	168	89	25.1755	78	2.8938	23	0.7	19	18	9.3	90	3.8	141	12.4	27.3	0	test
27618401	M	0	0	0	0	8.9	14.6	84	2.65	13-15	3	59.2188	111.562	65.0714	15.3667	37.145	173	81.6667	41.6107	88	0.67	23	0.8	13	11	8.7	168	4.7	146	14.8	24.2	0	test
26785202	F	1	1	1	1	6.1	10.5	44	2.03	13-15	3	78.2857	144.357	93.3	16.8966	37.089	160	95.25	25.4387	61	0.3366	25	1	15	37	8.2	219	4.2	145	13	25.9	1	test
20818439	M	0	1	0	0	7.8	31.1	171	2.43	3-8	2	44.8	101.76	71.6207	23.1724	36.6986	185	63.3	26.4802	87	1.71	23	3.4	19	97	8.2	1746	3.7	174	15.8	25.3	1	test
24267703	M	0	1	0	1	13.4	12.9	191	4.77	13-15	12	42.175	63.1	118.2	25.7	35.3	183	70	20.9024	61	2.16	13	10	39	254	8	620	5	133	80.5	69.7	1	test
23499877	M	0	1	0	1	8.9	8.9	72	2.69	9-12	7	77.52	116.8	98.8148	18.7407	38.111	178	58.6	31.0007	57	1.0879	23	2.9	20	48	8	123	4.5	148	19.4	38.8	1	test
25015427	M	0	0	0	0	8.6	7.4	126	2.76	9-12	6	56.3824	109.485	96.1667	19.0806	37.2214	178	95.25	30.0625	62	1.34	23	1.2	11	28	7.8	108	4.1	142	27.8	39.4	1	test
21559018	F	0	0	1	0	12.6	15.5	171	3.87	13-15	3	55.2917	127.292	76.04	24.08	36.9325	170	75	23.9352	79	0.6486	29	1.2	14	28	8.5	137	4.5	139	15.1	46.9	0	test
23832499	M	1	0	0	1	11.3	8.5	227	3.93	9-12	3	72.12	131.795	84.08	21.32	36.925	170	78.2	27.0588	82	0.93	24	1.5	19	41	9.3	334	6.4	148	11.1	150	0	test
29763518	F	1	0	0	1	10.6	7	166	3.55	13-15	0	75.6667	136.708	100.12	21.4	36.925	178	110.6	31.0007	63	0.56	21	0.6	20	19	8.2	113	3.7	127	13.6	29.7	1	test
25219383	M	0	0	0	0	11.2	12	241	3.77	13-15	2	58.8824	127.588	65.6316	16.2105	36.734	155	96.7	25.2094	76	0.8448	25	1.6	15	27	9.9	167	4.3	139	13.8	22	0	test
25400345	M	0	0	0	0	8.9	16.7	194	2.78	13-15	1	80.931	136.207	100.143	19.0345	37.5957	183	108	32.2494	24	0.992	25	0.7	17	14	8.7	123	4.6	142	12.6	27	0	test
24680225	F	0	0	0	0	10.3	15.2	212	3.24	13-15	2	48.3889	116.722	77.05	15	36.746	173	46.8	34.1908	91	0.6536	25	0.8	17	24	9.2	173	4.7	135	10.3	24.9	0	test
29110833	F	0	0	0	0	5.9	24.6	185	2.28	13-15	0	81.64	130.44	104.32	10.8462	37.2686	165	84.0333	30.8662	37	3.4944	26	0.6	15	10	8.4	120	4.1	139	12.8	23.8	0	test
26541280	M	0	0	0	0	11.3	9.9	207	3.39	13-15	1	70.9474	109.842	92.9048	16.6	36.86	175	70.5	21.8685	51	0.6142	28	0.8	13	9	9.5	174	3.8	133	11.1	29.1	0	test
25542715	F	0	1	1	0	7.5	12.8	152	2.42	13-15	5	50.6207	95.3448	106.065	17.8	36.6186	163	62.25	55.6264	84	0.16	28	0.8	14	21	8.4	137	3.8	140	12.7	29.8	0	test
28678299	M	0	0	0	1	13.4	21.4	156	4.11	13-15	2	83.125	103.958	100.615	24.3846	37.045	191	82	26.4658	58	0.86	21	0.9	24	15	8.8	139	4.5	134	16.8	150	1	test
22593032	F	0	0	0	0	12.1	8.8	184	4.06	9-12	3	83.1538	142.923	61.2353	13.7647	36.265	163	84	26.2725	78	1.1	26	0.6	11	15	9	114	4.1	139	14.6	25.4	0	test
24853638	F	0	0	0	0	6.3	38.1	155	2.27	13-15	1	84.7778	127.708	104.6	27.16	37.5913	185	60	37.1796	67	0.24	25	0.8	20	20	8.1	139	4	143	16.8	33	0	test
26687791	M	1	1	0	0	7.8	20.7	127	2.75	3-8	10	74.625	161.188	95.6667	18	36.824	160	63.5	20.6823	62	0.256	36	6	15	37	9	188	4.3	142	14.7	33.8	1	test
27364081	F	1	0	0	1	11.1	9.4	167	3.62	13-15	4	45.3043	109.043	62.1154	21.8077	36.9757	178	63.7	24.589	88	0.3721	25	1	13	20	8.3	86	4	134	20.4	52.3	0	test
24483791	F	0	0	1	1	7	8.7	103	2.66	13-15	4	70.6667	143.667	80	20.76	36.9529	157	60.7	24.6257	61	0.33	28	1.2	31	23	9.3	205	4.5	142	35.5	33.5	0	test
25864019	F	1	0	0	0	8.3	15.4	150	3.07	13-15	2	45.2308	129.808	85.2	23.2	36.9529	157	84	20.5142	69	0.336	24	0.6	15	14	8.8	313	4.1	144	13.1	25.3	0	test
22410076	M	0	0	1	0	9.6	10.3	129	2.83	9-12	3	72.125	132.821	103.08	29.5854	37.0611	173	64	21.3839	71	0.9027	38	1.7	13	24	8.4	108	4.5	148	27.1	43.5	0	test
24954308	M	0	0	0	0	13.2	13.5	191	4.32	13-15	3	71.36	131.96	87.56	16.4	36.6567	188	153	43.2888	58	0.4017	26	1.1	14	14	9.3	123	4.1	141	14.1	29.2	0	test
20182947	F	1	1	0	1	7.5	10.5	188	2.72	13-15	3	59.0588	128.062	84.8235	19.6	36.53	150	66.9	27.2377	91	1.0664	25	2.7	23	129	9.2	221	4.8	144	12.7	27.5	1	test
29493467	M	0	0	0	0	11.8	13.2	129	4	13-15	11	26.6667	62.3333	141.333	26.6667	36.695	165	70	24.4737	20	0.543	11	1.3	20	15	7.6	246	5.8	142	26.7	90	1	test
29295724	M	0	0	1	0	13.7	13.6	161	4.54	13-15	3	61.96	126.12	80.4231	15.963	36.795	173	85.5	36.8858	26	2.01	20	1	25	12	8.5	140	4.7	139	12.1	27.6	1	test
26609648	F	1	0	0	1	6.7	24.1	178	2.37	3-8	4	69.4583	146.208	109	25.4286	37.925	152	75.6	32.7216	62	1.4	29	1.2	27	27	9.8	417	5.7	148	24.3	26.6	1	test
23229082	F	0	1	0	1	7.3	18.8	135	2.26	13-15	5	84.8	135.533	97.2581	20.0806	37.0455	163	59.05	22.2251	86	0.6808	26	1.7	17	27	9.4	169	4.6	141	26.7	27.6	1	test
21333012	F	1	0	0	0	11.1	8.3	121	3.69	13-15	3	63.7692	130	78.5	16.7143	37.1675	188	76.5	21.198	81	0.5704	29	0.7	15	23	9.1	194	3.7	139	20.2	26.2	0	test
27601381	F	1	0	0	0	9.7	14.4	142	3.04	9-12	2	77.1379	154.379	84.8571	19.8095	36.8517	170	55	17.6418	84	0.83	17	0.6	25	10	8.7	251	3.4	137	11.2	25.8	0	test
28873053	M	0	0	0	0	12.9	10.3	177	4.14	13-15	3	72.4167	115.083	80.2917	17.9792	36.9917	175	85.95	28.0653	29	1.36	26	0.9	17	14	9.2	110	4	144	13.3	29.8	0	test
29898297	F	0	0	0	0	9.3	12.2	149	2.94	9-12	4	58.7353	130.808	79.2222	19.9259	37.2417	188	50.5	29.1918	91	2.21	26	0.7	17	21	9.6	167	4.2	144	12.1	26.9	0	test
27283813	M	1	0	1	0	10	4.6	182	3.2	9-12	2	84.6429	139.957	83.4074	22.0741	37.0229	183	87.5	26.0771	65	1.53	26	0.8	24	18	8.9	171	4.4	140	11.5	28.5	0	test
26029915	F	1	1	1	1	10	16.1	149	3.61	3-8	10	69.5	158.792	89.25	25.9167	37.5933	170	87.7	30.346	79	0.5992	34	8.7	25	67	10.7	246	6.8	149	15.1	32	1	test
23728707	M	0	1	0	0	10.7	11	134	3.27	9-12	1	82.5	140.5	81.5714	23.1429	37.5643	170	76	26.2976	80	0.72	25	1.3	17	28	9.1	105	4.1	143	17.1	27.6	0	test
21669554	F	0	0	0	0	8.8	8	86	2.95	9-12	4	82.6667	142.333	77.3333	24.5556	36.6586	168	149.7	20.0816	91	1.01	25	0.9	20	29	9.7	87	3.9	142	14.9	33.7	0	test
27272787	F	0	0	0	1	6.4	4.5	5	2.1	13-15	7	84.12	146.96	116.286	26.9048	37.0933	165	95.1	34.9311	82	0.056	31	1.7	15	47	8.9	329	5.2	147	18	34	1	test
23440478	F	0	0	0	0	11.9	19.3	263	3.83	13-15	1	85.35	140.05	81.75	16.8261	37.2217	157	62.2	34.9311	81	0.57	22	0.9	16	17	9	162	6.6	135	10.7	29.5	0	test
26572931	F	0	1	1	1	6.9	13.6	117	2.42	13-15	3	55.3333	120.031	100.731	23.5769	36.7925	152	51.6	22.3338	85	0.6708	29	1.4	17	49	9.2	177	4.5	144	29	38.5	1	test
26130823	M	0	1	0	1	8.7	21.6	96	2.95	13-15	3	65.8571	109.292	114.593	22.7308	36.8514	178	94.3	29.7627	75	1.52	26	2.4	30	26	8.4	145	4.3	144	25.5	45	1	test
29804476	M	0	0	0	0	11.2	20.3	140	3.74	13-15	8	48.2917	108.75	63.5417	23.36	37.9178	173	78.2	26.1285	19	4.19	22	1.2	18	25	11.3	138	6.3	141	13.2	27.2	1	test
25624020	M	0	0	0	0	8.3	13.9	50	2.38	9-12	5	74.0714	130.321	89.2667	23.2069	37.2214	157	79.65	23.8017	73	0.34	22	1.9	26	36	8.9	143	4.8	156	20.4	26.7	1	test
21767301	M	0	0	0	0	11.2	19.6	162	3.2	13-15	4	76	125.115	78.0385	18.6481	37.1175	173	78.7	35.5017	56	1.1	25	1.3	14	23	8.7	140	4.9	138	13.1	28.1	1	test
25154888	M	0	0	0	0	13.9	7.8	135	4.4	13-15	9	70	130.28	58.1111	19.2778	36.8343	170	93.5	27.9513	68	0.5555	24	0.9	19	17	8.9	131	5.2	118	14.7	33.3	0	test
21354559	F	1	0	1	0	9.4	6.2	256	3.23	13-15	2	72.3846	105.962	137	20.75	36.44	170	55.1	28.5665	91	0.875	24	0.7	15	15	9	150	3.7	144	76.7	150	0	test
22519557	M	1	0	0	0	8.9	16.8	89	2.72	13-15	14	67.375	112.208	130.28	15.4583	37.4757	178	72.6	22.9138	51	0.16	31	0.9	22	26	8.8	171	5.7	163	13	26.2	0	test
23242535	M	1	0	0	0	6.2	14.6	129	2.2	9-12	8	67.0889	106.511	82.6346	24.3585	37.1271	168	57.6	20.4082	66	0.912	29	1.2	14	20	9.3	293	4.4	150	13.8	24.9	0	test
21433189	F	0	0	0	0	10	7.2	73	3.94	9-12	2	87.7083	141.458	93.4348	20.2	37.1283	165	78.8	22.8875	47	1.6416	25	0.7	25	10	9.1	98	4.4	141	12.1	30.8	0	test
28452454	M	0	1	0	1	8.5	7.4	149	2.76	13-15	7	69.3333	114.476	93.3462	18.7931	37.1186	163	92.75	28.1055	68	0.49	21	2.7	21	124	9	155	4.8	137	20.3	45.7	1	test
28130603	F	1	1	1	1	9.4	8.6	127	2.78	13-15	8	44.7222	127.778	65.2105	15.5263	37.012	163	75.4	21.7447	79	0.987	26	1.4	13	49	9.1	139	4.3	138	13.8	27.7	1	test
23675664	M	1	1	1	1	8.3	8.8	137	2.46	13-15	5	54.5	111.92	70.5	24.5	36.5217	160	64.8	25.3125	91	0.7656	30	2.1	22	56	9.9	319	6.5	141	14.4	29.7	1	test
