# Supplementary material for: Development and internal-external validation of a risk prediction nomogram for secondary myocardial injury in traumatic brain injury
Source: Front Neurol. 2026 Mar 12;17:1770629. doi: 10.3389/fneur.2026.1770629 (PMC13017325; doi:10.3389/fneur.2026.1770629)
Supplement: Supplementary file 2 [file Table_2.XLS]

## Sheet: Sheet1
hadm_id	myocardialInjury	potassium	creatinine	bun	hemoglobin	sofa
92829868	1	3.9	1.85633	39.872	5.8	4
92819410	1	4.5	1.82353	26.348	8.6	5
92806388	0	3.8	0.613122	12.18	11.7	4
13125429	1	3.93	0.821267	13.692	7.1	19
92090986	0	3.41	0.315611	25.228	7.5	9
92171930	0	3.4	0.659502	15.54	10.5	9
92179429	1	4	1.77376	47.152	7.2	18
92139622	0	3.3	0.710407	11.872	11.3	11
92203525	0	3.97	0.95362	20.608	16.3	1
92176699	0	4.09	0.596154	266	9.5	2
92152250	0	3.41	0.783937	13.664	12.3	1
92047103	0	4.55	0.595023	13.804	13.2	6
91967603	0	4.09	0.664027	27.16	8.9	8
91983735	0	3.23	0.704751	11.928	10.1	1
91879375	0	4.13	1.21493	42.84	10.1	14
91844584	0	4.06	0.54638	22.68	11.1	11
91909582	0	4.13	0.406109	16.884	8	12
91900522	0	4.18	0.617647	28.308	6.9	10
91890082	0	3.65	1.41176	30.744	14.9	2
91856396	0	3.85	0.276018	7.7	8	2
91990361	0	3.69	0.725113	21.616	12.3	6
20767972	0	3.51	0.636878	12.74	14.6	1
20520659	0	4.34	0.867647	36.372	7.6	8
92091979	1	3.8	0.806561	24.164	6.8	8
92090209	0	4.02	0.468326	10.864	8.2	10
92024543	1	4.84	3.81674	76.692	7.3	18
92022036	0	3.68	0.760181	12.712	13.3	0
92222455	0	4.31	1.05204	28.112	6.6	4
92210253	0	4.24	0.395928	11.172	11.5	12
10434716	0	3.54	0.813348	15.26	11.3	5
12944169	0	4.17	1.84276	37.856	10.7	6
13977628	1	2.9	1.21267	17.696	6.3	16
92785628	0	3.54	0.652715	11.928	13.6	3
92697048	0	4.61	0.930995	38.444	11.8	6
12997624	1	4.1	0.900452	23.016	10.5	1
11060519	1	3.73	1.95701	29.96	5.5	14
91422217	0	3.84	0.762443	9.716	13	7
91395132	0	3.21	1.19457	13.664	15.5	0
11874829	0	3.91	0.538462	17.724	5.7	12
20298871	0	4.82	0.70362	8.344	9.8	5
11822108	0	3.58	0.901584	15.148	17.3	6
91439185	0	3.85	0.430995	10.92	11.8	3
91552157	1	1.86	2.05656	15.876	7.9	15
91513251	1	4.12	0.79638	13.692	8.5	11
91508920	0	2.97	0.955882	33.376	8	6
91557805	1	3.34	1.10633	14.196	11.7	8
91530322	1	4.28	1.86765	38.92	10.2	6
90588171	1	3.21	1.45814	20.776	7.4	13
13587580	1	2.61	0.650452	14.196	5.1	10
91584876	1	4.34	1.46493	53.368	11.2	2
90931800	0	3.14	1.10407	19.432	15.5	7
91629127	1	4.39	0.538462	15.736	11.4	5
91615291	0	4.36	0.877828	24.304	13.9	1
91768986	1	3.87	1.67534	28.448	7.7	12
90843345	0	4.72	0.633484	18.312	7.5	4
91709386	1	3.87	0.94457	15.932	8.5	12
13243148	1	3.87	0.545249	14.532	6.8	15
91757601	0	3.9	0.90724	15.96	10.4	6
91604551	1	3.74	0.493213	14.196	10.9	3
91690576	0	3.26	0.770362	14.224	12.4	4
91784480	0	3.82	0.656109	14.392	9.6	8
91733746	0	3.03	0.401584	21.56	9.8	0
91753936	0	3.41	0.74095	23.688	15.5	2
91745441	0	3.76	0.382353	16.492	9.2	5
91737621	0	3.82	0.320136	19.656	9.5	5
20809624	0	3.21	0.410633	12.04	10.5	4
90704951	0	3.31	0.61991	16.576	12.7	2
20605472	0	4.01	0.893665	25.424	8.5	2
90878744	0	3.38	0.565611	10.612	13.6	2
90895156	0	3.54	0.733032	12.264	16.6	4
90802067	0	4.4	0.60181	27.888	9.8	2
20192550	0	3.68	0.9819	21.196	13.2	10
90825615	0	3.39	0.776018	21.084	12.8	6
90825379	0	2.55	0.609729	15.148	14.6	8
90929958	0	3.78	0.607466	19.796	9.7	7
91002526	0	3.83	0.705882	18.564	9.2	3
90938739	0	3.9	0.660633	13.356	9.4	4
90945784	0	3.42	0.737557	19.18	11.2	3
90584826	1	6.08	0.998869	21.476	9.4	16
90976891	1	3.46	1.31335	14.112	11.4	14
90968436	1	3.43	0.984163	29.848	10	7
90967525	0	2.83	0.574661	23.044	10	8
90942530	1	2.02	0.653846	19.992	6.9	13
90970154	0	3.98	0.989819	18.536	13.1	5
11138920	0	3.84	0.969457	15.512	13.2	3
91132104	0	3.95	0.748869	15.036	15.5	3
91122883	0	3.72	0.857466	18.34	15.2	3
91047100	0	4.07	1.10747	20.72	12.4	0
12674334	0	3.95	6.67195	30.156	11.2	13
14519991	0	3.74	1.49661	28.252	16.5	1
91110655	1	3.56	1.16403	18.956	6.2	9
91105791	0	3.23	0.625566	19.404	14.3	6
91101445	0	3.68	0.847285	18.48	12.8	2
90591118	1	4.68	1.48303	37.884	10.5	6
91077125	0	3.56	0.668552	18.34	15.8	1
91077019	0	3.97	0.664027	11.172	15.5	2
91063116	0	3.24	0.371041	14.98	8.9	8
91028687	0	3.9	1.00792	9.66	16.4	0
21102726	0	4.08	0.88009	17.752	12.8	1
91042644	0	3.61	0.574661	9.212	7.4	4
91032160	0	7.22	0.918552	21.756	14.3	3
91030465	0	3.96	1.06335	28.336	8.4	4
91027482	0	3.68	0.704751	10.836	16	2
91132269	0	3.08	0.640271	17.136	11.5	4
91067976	1	3.86	0.823529	19.376	15.1	3
91067399	0	3.93	1.0871	26.068	7.9	2
91043698	1	2.81	1.24548	23.884	11.5	10
91036464	0	3.84	1.26018	37.548	12.8	5
91188457	1	5.27	1.06222	13.944	13.8	11
91175925	0	3.77	0.942308	18.76	14	8
91161853	0	3.26	0.668552	15.372	7.3	5
90683703	0	4.55	0.562217	11.956	14.4	1
91272115	0	3.35	0.565611	13.272	14.6	6
91104719	0	3.64	0.985294	25.9	10.3	6
14558461	0	3.19	0.611991	14.644	11.3	7
20906849	0	3.43	0.837104	23.24	8.7	1
91108253	0	5.38	8.75452	53.116	14.1	12
91255405	0	3.32	0.899321	14.42	17	0
12712554	0	3.97	0.846154	13.552	11.9	5
91238597	0	3.76	0.988688	15.736	15.3	6
12574168	1	4.14	0.504525	16.24	11.2	5
91212981	0	3.62	0.538462	15.568	8.8	8
90182684	1	4.99	3.45588	55.692	6.5	15
91206807	0	3.83	0.572398	15.596	8.6	7
92708048	0	3.64	0.617647	13.972	14.5	3
11925794	0	4.22	1.04072	28.336	10.7	1
92797268	0	4.01	0.75	16.38	10.1	4
92797246	0	3.82	0.574661	26.04	7.6	4
80032812	1	5.06	7.71719	93.856	6.1	9
92703243	0	3.89	0.825792	18.116	12.7	3
92742569	0	3.96	0.640271	12.348	9.6	2
92790619	0	3.89	0.757919	9.408	11.8	3
91070201	0	5.98	2.10407	66.136	7.8	9
92788306	1	3.19	1.0362	16.772	3	12
92787348	0	4.53	0.803167	20.16	6.9	3
92787985	0	4.02	0.746606	12.628	7.9	3
92758059	0	4.14	0.822398	11.956	12.9	0
92755925	0	3.79	0.656109	12.348	8.7	4
92643291	0	4.84	0.947964	21.812	11.9	1
12484471	0	3.96	0.843891	10.724	11.7	1
80046060	0	4.59	1.34615	24.836	4.9	8
80042435	0	3.64	0.66629	20.776	12.7	1
92716965	0	3.58	0.441176	4.088	10	2
92713983	0	3.62	0.738688	10.192	11.7	6
13860041	0	3.92	0.626697	14.952	11.3	0
92709159	0	3.98	0.795249	8.988	12.4	0
14303324	0	3.36	0.507919	11.704	12.1	0
92076634	0	4.22	0.486425	13.664	10.6	3
20231793	1	3.5	0.43552	14.308	11	6
90378296	0	3.49	0.80543	24.556	12.5	7
92283222	0	4.45	1.66403	50.876	6.1	7
92497242	0	3.36	0.582579	15.568	13.2	4
91359474	0	3.33	0.717195	16.408	15.6	3
90328425	0	3.59	0.614253	11.956	12.3	2
13373166	0	3.72	1.11425	20.356	15	3
92608825	0	3.6	0.825792	17.08	14.6	2
92605417	0	3.35	0.553167	13.72	8	11
20794592	0	3.57	0.822398	10.024	10.3	8
92543026	1	3.74	1.37217	29.008	7.8	8
92098659	0	2.46	0.530543	9.632	6.6	7
12778950	1	3.48	1.20136	48.272	13.5	7
92671581	0	3.76	0.55543	15.624	11.3	3
92670417	0	3.32	0.520362	15.736	14.2	0
92632599	0	4.42	0.665158	10.92	10.4	8
92801896	0	3.62	0.624434	25.48	6.4	4
92933602	0	3.81	0.86086	31.332	6.1	5
92853223	1	6.49	1.80995	43.512	12.7	10
20939902	0	4.23	1.32353	16.828	12.6	7
92659849	0	4.1	0.565611	16.044	8.6	9
92255929	0	4.18	0.412896	18.396	10.3	4
92369371	0	4.2	0.682127	12.152	9.8	5
92863063	0	3.77	0.627828	15.008	13.1	4
92621184	0	4.5	1.3009	36.568	11	7
92582438	0	3.2	0.652715	11.536	8.8	11
92504886	0	3.94	0.669683	20.916	9.9	6
92676252	0	3.78	0.613122	35.84	7.5	7
92641050	0	4.21	0.699095	11.592	12.5	3
14143014	0	3.6	0.572398	11.144	10.4	5
92674391	0	4.1	0.622172	22.064	10.7	4
92674837	0	4.3	0.599548	6.916	13.8	5
92385472	0	3.84	0.742081	50.652	9.4	4
92307667	0	3.35	0.409502	11.816	11.5	4
92192689	0	3.6	0.662896	15.344	13.8	1
92268125	0	3.2	0.684389	31.976	14.5	1
92373028	0	4.25	0.984163	23.94	11	2
92361099	1	3.3	0.529412	12.768	8.7	5
92371204	0	3.94	0.644796	7.644	12.5	0
92529328	0	3.76	0.882353	21.224	10.3	2
13368154	0	4.06	1.15385	22.316	9.4	0
92528295	0	5.05	1.02941	32.508	7.2	4
90165362	0	3.99	0.65724	22.204	11.7	1
92521271	0	3.82	0.375566	16.492	8.6	2
92519193	0	3.29	0.400452	9.716	7.6	4
90948946	0	4.14	0.911765	24.528	13.9	2
92516374	0	3.88	0.708145	7.308	12.7	1
12360930	0	3.86	0.840498	15.484	14.4	1
90995110	0	3.81	0.735294	10.612	10.7	0
92277879	0	4.23	0.520362	15.484	10.1	0
12638506	0	2.96	0.688914	16.996	16.8	3
092206261	0	4.04	0.324661	16.604	8.1	5
