# Supplementary material for: Development and internal-external validation of a risk prediction nomogram for secondary myocardial injury in traumatic brain injury
Source: Front Neurol. 2026 Mar 12;17:1770629. doi: 10.3389/fneur.2026.1770629 (PMC13017325; doi:10.3389/fneur.2026.1770629)
Supplement: Supplementary file 3 [file Table_3.XLSX]

## Sheet: Sheet1
Variable	Total (N)	Missing (N)	Missing Rate (%)	Handling Strategy
Gender	1042	0	0	Inclusion Criteria																								sodium_max	pt_max	ptt_max	ctnt	分组	split_value
Age	1042	0	0	Inclusion Criteria
Invasive ventilation	1042	0	0	Inclusion Criteria
GCS	1042	10	1	Mean Imputation
Diabetes	1042	0	0	Inclusion Criteria
Chronic Kidney Disease	1042	0	0	Inclusion Criteria
Chronic Pulmonary Disease	1042	0	0	Inclusion Criteria
SOFA	1042	20	1.91939	Mean Imputation
DBP(mmHg)	1042	50	4.79846	Mean Imputation
SBP (mmHg)	1042	34	3.26296	Mean Imputation
Heart Rate	1042	26	2.4952	Mean Imputation
Resp Rate	1042	31	2.97505	Mean Imputation
Temperature (°C )	1042	6	0.575816	Mean Imputation
Height (cm)	1042	63	6.04607	multiple imputation
Weight (kg)	1042	63	6.04607	multiple imputation
BMI (kg/m^2)	1042	63	6.04607	multiple imputation
Hemoglobin (g/dL)	1042	0	0	Inclusion Criteria
WBC (K/μL)	1042	3	0.287908	Mean Imputation
Platelet (K/μL)	1042	3	0.287908	Mean Imputation
RBC (m/μL)	1042	3	0.287908	Mean Imputation
Lymphocytes (%)	1042	3	0.287908	Mean Imputation
Bicarbonate(mEq/L)	1042	0	0	Inclusion Criteria
Creatinine (mg/dL)	1042	0	0	Inclusion Criteria
Aniongap (mEq/L)	1042	0	0	Inclusion Criteria
BUN (mg/dL)	1042	0	0	Inclusion Criteria
Calcium(mg/dL)	1042	0	0	Inclusion Criteria
Glucose (mg/dL)	1042	0	0	Inclusion Criteria
Potassium (mEq/L)	1042	0	0	Inclusion Criteria
Sodium (mEq/L)	1042	0	0	Inclusion Criteria
PT (s)	1042	204	19.5777	multiple imputation
PTT (s)	1042	204	19.5777	multiple imputation
AST (IU/L)	1042	127	12.1881	multiple imputation
ALT (IU/L)	1042	127	12.1881	multiple imputation
ICP(mmHg)	1042	763	73.2246	Excluded
CRP(mg/dL)	1042	630	60.4607	Excluded
LDL(mg/dL)	1042	951	91.2668	Excluded
TC(mg/dL)	1042	863	82.8215	Excluded
TG(mg/dL)	1042	824	79.0787	Excluded
